# Supplementary material for: A Diverged Transcriptional Network for Usage of Two Fe-S Cluster Biogenesis Machineries in the Delta-Proteobacterium Myxococcus xanthus
Source: mBio. 2023 Jan 19;14(1):e03001-22. doi: 10.1128/mbio.03001-22 (PMC9973013; doi:10.1128/mbio.03001-22)
Supplement: TABLE S1 [file mbio.03001-22-s0003.xlsx]

## Sheet: Table S1
Table S1. List of proteomes used in the phylogenetic analysis.
TaxID	Name of strains	Assembly number	Taxonomy
2099674	Arc I group archaeon	GCA_003558335.1	Archaea; Acherontia; Methanofastidiosa; Methanofastidiosa; Methanofastidiosa; Methanofastidiosa; Methanofastidiosa; Methanofastidiosa; Arc I group archaeon
1706433	Arc I group archaeon ADurb1013_Bin02101	GCA_001587595.1	Archaea; Acherontia; Methanofastidiosa; Methanofastidiosa; Methanofastidiosa; Methanofastidiosa; Methanofastidiosa; Methanofastidiosa; Arc I group archaeon ADurb1013_Bin02101
1706438	Arc I group archaeon BMIXfssc0709_Meth_Bin006	GCA_001587575.1	Archaea; Acherontia; Methanofastidiosa; Methanofastidiosa; Methanofastidiosa; Methanofastidiosa; Methanofastidiosa; Methanofastidiosa; Arc I group archaeon BMIXfssc0709_Meth_Bin006
1705409	Arc I group archaeon U1lsi0528_Bin055	GCA_001587715.1	Archaea; Acherontia; Methanofastidiosa; Methanofastidiosa; Methanofastidiosa; Methanofastidiosa; Methanofastidiosa; Methanofastidiosa; Arc I group archaeon U1lsi0528_Bin055
1803813	Theionarchaea archaeon DG-70	GCA_001595795.1	Archaea; Acherontia; Theionarchaeia; Theionarchaeia; Theionarchaeia; Theionarchaeia; Theionarchaeia; Theionarchaeia; Theionarchaea archaeon DG-70
1803814	Theionarchaea archaeon DG-70-1	GCA_001595815.1	Archaea; Acherontia; Theionarchaeia; Theionarchaeia; Theionarchaeia; Theionarchaeia; Theionarchaeia; Theionarchaeia; Theionarchaea archaeon DG-70-1
1343739	Palaeococcus pacificus DY20341	GCA_000725425.1	Archaea; Acherontia; Thermococcales; Thermococcales; Thermococcales; Thermococcales; Thermococcales; Thermococcales; Palaeococcus pacificus DY20341
186497	Pyrococcus furiosus DSM 3638	GCA_000007305.1	Archaea; Acherontia; Thermococcales; Thermococcales; Thermococcales; Thermococcales; Thermococcales; Thermococcales; Pyrococcus furiosus DSM 3638
70601	Pyrococcus horikoshii OT3	GCA_000011105.1	Archaea; Acherontia; Thermococcales; Thermococcales; Thermococcales; Thermococcales; Thermococcales; Thermococcales; Pyrococcus horikoshii OT3
69014	Thermococcus kodakarensis KOD1	GCA_000009965.1	Archaea; Acherontia; Thermococcales; Thermococcales; Thermococcales; Thermococcales; Thermococcales; Thermococcales; Thermococcus kodakarensis KOD1
2026747	Candidatus Heimdallarchaeota archaeon	GCA_002728275.1	Archaea; Asgard; Heimdallarchaeota; Heimdallarchaeota; Heimdallarchaeota; Heimdallarchaeota; Heimdallarchaeota; Heimdallarchaeota; Candidatus Heimdallarchaeota archaeon
1841596	Candidatus Heimdallarchaeota archaeon AB_125	GCA_001940755.1	Archaea; Asgard; Heimdallarchaeota; Heimdallarchaeota; Heimdallarchaeota; Heimdallarchaeota; Heimdallarchaeota; Heimdallarchaeota; Candidatus Heimdallarchaeota archaeon AB_125
2012493	Candidatus Heimdallarchaeota archaeon B3-JM-08	GCA_003144275.1	Archaea; Asgard; Heimdallarchaeota; Heimdallarchaeota; Heimdallarchaeota; Heimdallarchaeota; Heimdallarchaeota; Heimdallarchaeota; Candidatus Heimdallarchaeota archaeon B3-JM-08
1841597	Candidatus Heimdallarchaeota archaeon LC_2	GCA_001940725.1	Archaea; Asgard; Heimdallarchaeota; Heimdallarchaeota; Heimdallarchaeota; Heimdallarchaeota; Heimdallarchaeota; Heimdallarchaeota; Candidatus Heimdallarchaeota archaeon LC_2
2053489	Candidatus Lokiarchaeota archaeon	GCA_003662865.1	Archaea; Asgard; Lokiarchaeota; Lokiarchaeota; Lokiarchaeota; Lokiarchaeota; Lokiarchaeota; Lokiarchaeota; Candidatus Lokiarchaeota archaeon
1849166	Candidatus Lokiarchaeota archaeon CR_4	GCA_001940655.1	Archaea; Asgard; Lokiarchaeota; Lokiarchaeota; Lokiarchaeota; Lokiarchaeota; Lokiarchaeota; Lokiarchaeota; Candidatus Lokiarchaeota archaeon CR_4
1538547	Lokiarchaeum sp. GC14_75	GCA_000986845.1	Archaea; Asgard; Lokiarchaeota; Lokiarchaeota; Lokiarchaeota; Lokiarchaeota; Lokiarchaeota; Lokiarchaeota; Lokiarchaeum sp. GC14_75
1841599	Candidatus Odinarchaeota archaeon LCB_4	GCA_001940665.1	Archaea; Asgard; Odinarchaeota; Odinarchaeota; Odinarchaeota; Odinarchaeota; Odinarchaeota; Odinarchaeota; Candidatus Odinarchaeota archaeon LCB_4
2053491	Candidatus Thorarchaeota archaeon	GCA_003345545.1	Archaea; Asgard; Thorarchaeota; Thorarchaeota; Thorarchaeota; Thorarchaeota; Thorarchaeota; Thorarchaeota; Candidatus Thorarchaeota archaeon
1837170	Candidatus Thorarchaeota archaeon AB_25	GCA_001940705.1	Archaea; Asgard; Thorarchaeota; Thorarchaeota; Thorarchaeota; Thorarchaeota; Thorarchaeota; Thorarchaeota; Candidatus Thorarchaeota archaeon AB_25
1706443	Candidatus Thorarchaeota archaeon SMTZ-45	GCA_001563465.1	Archaea; Asgard; Thorarchaeota; Thorarchaeota; Thorarchaeota; Thorarchaeota; Thorarchaeota; Thorarchaeota; Candidatus Thorarchaeota archaeon SMTZ-45
1706445	Candidatus Thorarchaeota archaeon SMTZ1-83	GCA_001563325.1	Archaea; Asgard; Thorarchaeota; Thorarchaeota; Thorarchaeota; Thorarchaeota; Thorarchaeota; Thorarchaeota; Candidatus Thorarchaeota archaeon SMTZ1-83
439481	Aciduliprofundum boonei T469	GCA_000025665.1	Archaea; Diaphorachaea; Acidiprofundales; Acidiprofundales; Acidiprofundales; Acidiprofundales; Acidiprofundales; Acidiprofundales; Aciduliprofundum boonei T469
2060325	Aciduliprofundum sp.	GCA_002878135.1	Archaea; Diaphorachaea; Acidiprofundales; Acidiprofundales; Acidiprofundales; Acidiprofundales; Acidiprofundales; Acidiprofundales; Aciduliprofundum sp.
1935017	Aciduliprofundum sp. JdFR-44	GCA_002010375.1	Archaea; Diaphorachaea; Acidiprofundales; Acidiprofundales; Acidiprofundales; Acidiprofundales; Acidiprofundales; Acidiprofundales; Aciduliprofundum sp. JdFR-44
673860	Aciduliprofundum sp. MAR08-339	GCA_000327505.1	Archaea; Diaphorachaea; Acidiprofundales; Acidiprofundales; Acidiprofundales; Acidiprofundales; Acidiprofundales; Acidiprofundales; Aciduliprofundum sp. MAR08-339
1198116	Thermoplasmatales archaeon SCGC AB-539-N05	GCA_000349645.1	Archaea; Diaphorachaea; Izemarchaeia; Izemarchaeia; Izemarchaeia; Izemarchaeia; Izemarchaeia; Izemarchaeia; Thermoplasmatales archaeon SCGC AB-539-N05
1803818	Thermoplasmatales archaeon SG8-52-3	GCA_001595915.1	Archaea; Diaphorachaea; Izemarchaeia; Izemarchaeia; Izemarchaeia; Izemarchaeia; Izemarchaeia; Izemarchaeia; Thermoplasmatales archaeon SG8-52-3
1803819	Thermoplasmatales archaeon SG8-52-4	GCA_001595875.1	Archaea; Diaphorachaea; Izemarchaeia; Izemarchaeia; Izemarchaeia; Izemarchaeia; Izemarchaeia; Izemarchaeia; Thermoplasmatales archaeon SG8-52-4
1803815	Thermoplasmatales archaeon SM1-50	GCA_001595945.1	Archaea; Diaphorachaea; Izemarchaeia; Izemarchaeia; Izemarchaeia; Izemarchaeia; Izemarchaeia; Izemarchaeia; Thermoplasmatales archaeon SM1-50
1236689	Candidatus Methanomethylophilus alvus Mx1201	GCA_000300255.2	Archaea; Diaphorachaea; Methanomassiliicoccales; Methanomassiliicoccales; Methanomassiliicoccales; Methanomassiliicoccales; Methanomassiliicoccales; Methanomassiliicoccales; Candidatus Methanomethylophilus alvus Mx1201
2052168	Methanomassiliicoccaceae archaeon	GCA_003135935.1	Archaea; Diaphorachaea; Methanomassiliicoccales; Methanomassiliicoccales; Methanomassiliicoccales; Methanomassiliicoccales; Methanomassiliicoccales; Methanomassiliicoccales; Methanomassiliicoccaceae archaeon
1915537	Methanomassiliicoccus sp. UBA382	GCA_002496345.1	Archaea; Diaphorachaea; Methanomassiliicoccales; Methanomassiliicoccales; Methanomassiliicoccales; Methanomassiliicoccales; Methanomassiliicoccales; Methanomassiliicoccales; Methanomassiliicoccus sp. UBA382
1889001	Marine Group III euryarchaeote CG-Bathy1	GCA_001875425.1	Archaea; Diaphorachaea; Pontarchaea; Pontarchaea; Pontarchaea; Pontarchaea; Pontarchaea; Pontarchaea; Marine Group III euryarchaeote CG-Bathy1
1889002	Marine Group III euryarchaeote CG-Bathy2	GCA_001875445.1	Archaea; Diaphorachaea; Pontarchaea; Pontarchaea; Pontarchaea; Pontarchaea; Pontarchaea; Pontarchaea; Marine Group III euryarchaeote CG-Bathy2
1888995	Marine Group III euryarchaeote CG-Epi1	GCA_001875345.1	Archaea; Diaphorachaea; Pontarchaea; Pontarchaea; Pontarchaea; Pontarchaea; Pontarchaea; Pontarchaea; Marine Group III euryarchaeote CG-Epi1
1888996	Marine Group III euryarchaeote CG-Epi2	GCA_001875465.1	Archaea; Diaphorachaea; Pontarchaea; Pontarchaea; Pontarchaea; Pontarchaea; Pontarchaea; Pontarchaea; Marine Group III euryarchaeote CG-Epi2
1915699	Methanomassiliicoccales archaeon UBA147	GCA_002496385.1	Archaea; Diaphorachaea; SG8-5; SG8-5; SG8-5; SG8-5; SG8-5; SG8-5; Methanomassiliicoccales archaeon UBA147
1811655	Marine group II euryarchaeote REDSEA-S30_B12	GCA_001629205.1	Archaea; Diaphorachaea; Thalassoarchaea; Thalassoarchaea; Thalassoarchaea; Thalassoarchaea; Thalassoarchaea; Thalassoarchaea; Marine group II euryarchaeote REDSEA-S30_B12
1811659	Marine group II euryarchaeote REDSEA-S42_B7	GCA_001629255.1	Archaea; Diaphorachaea; Thalassoarchaea; Thalassoarchaea; Thalassoarchaea; Thalassoarchaea; Thalassoarchaea; Thalassoarchaea; Marine group II euryarchaeote REDSEA-S42_B7
1811660	Marine group II euryarchaeote REDSEA-S43_B8	GCA_001629235.1	Archaea; Diaphorachaea; Thalassoarchaea; Thalassoarchaea; Thalassoarchaea; Thalassoarchaea; Thalassoarchaea; Thalassoarchaea; Marine group II euryarchaeote REDSEA-S43_B8
274854	uncultured marine group II euryarchaeote	GCA_000246735.1	Archaea; Diaphorachaea; Thalassoarchaea; Thalassoarchaea; Thalassoarchaea; Thalassoarchaea; Thalassoarchaea; Thalassoarchaea; uncultured marine group II euryarchaeote
333146	Ferroplasma acidarmanus fer1	GCA_000152265.2	Archaea; Diaphorachaea; Thermoplasmatales; Thermoplasmatales; Thermoplasmatales; Thermoplasmatales; Thermoplasmatales; Thermoplasmatales; Ferroplasma acidarmanus fer1
263820	Picrophilus torridus DSM 9790	GCA_000008265.1	Archaea; Diaphorachaea; Thermoplasmatales; Thermoplasmatales; Thermoplasmatales; Thermoplasmatales; Thermoplasmatales; Thermoplasmatales; Picrophilus torridus DSM 9790
273075	Thermoplasma acidophilum DSM 1728	GCA_000195915.1	Archaea; Diaphorachaea; Thermoplasmatales; Thermoplasmatales; Thermoplasmatales; Thermoplasmatales; Thermoplasmatales; Thermoplasmatales; Thermoplasma acidophilum DSM 1728
1974383	Candidatus Aenigmarchaeota archaeon CG15_BIG_FIL_POST_REV_8_21_14_020_37_27	GCA_002781865.1	Archaea; DPANN; Aenigmarchaeota; Aenigmarchaeota; Aenigmarchaeota; Aenigmarchaeota; Aenigmarchaeota; Aenigmarchaeota; Candidatus Aenigmarchaeota archaeon CG15_BIG_FIL_POST_REV_8_21_14_020_37_27
2012502	Candidatus Aenigmarchaeota archaeon ex4484_14	GCA_002255055.1	Archaea; DPANN; Aenigmarchaeota; Aenigmarchaeota; Aenigmarchaeota; Aenigmarchaeota; Aenigmarchaeota; Aenigmarchaeota; Candidatus Aenigmarchaeota archaeon ex4484_14
743730	Candidatus Aenigmarchaeum subterraneum SCGC AAA011-O16	GCA_000405245.1	Archaea; DPANN; Aenigmarchaeota; Aenigmarchaeota; Aenigmarchaeota; Aenigmarchaeota; Aenigmarchaeota; Aenigmarchaeota; Candidatus Aenigmarchaeum subterraneum SCGC AAA011-O16
1933927	Candidatus Altiarchaeales archaeon A3	GCA_002083985.1	Archaea; DPANN; Altiarchaeales; Altiarchaeales; Altiarchaeales; Altiarchaeales; Altiarchaeales; Altiarchaeales; Candidatus Altiarchaeales archaeon A3
2012506	Candidatus Altiarchaeales archaeon ex4484_2	GCA_002254565.1	Archaea; DPANN; Altiarchaeales; Altiarchaeales; Altiarchaeales; Altiarchaeales; Altiarchaeales; Altiarchaeales; Candidatus Altiarchaeales archaeon ex4484_2
2012507	Candidatus Altiarchaeales archaeon ex4484_43	GCA_002254945.1	Archaea; DPANN; Altiarchaeales; Altiarchaeales; Altiarchaeales; Altiarchaeales; Altiarchaeales; Altiarchaeales; Candidatus Altiarchaeales archaeon ex4484_43
2014239	Candidatus Altiarchaeum sp. CG_4_8_14_3_um_filter_33_2054	GCA_002783845.1	Archaea; DPANN; Altiarchaeales; Altiarchaeales; Altiarchaeales; Altiarchaeales; Altiarchaeales; Altiarchaeales; Candidatus Altiarchaeum sp. CG_4_8_14_3_um_filter_33_2054
1974403	Candidatus Diapherotrites archaeon CG08_land_8_20_14_0_20_30_16	GCA_002779075.1	Archaea; DPANN; Diapherotrites; Diapherotrites; Diapherotrites; Diapherotrites; Diapherotrites; Diapherotrites; Candidatus Diapherotrites archaeon CG08_land_8_20_14_0_20_30_16
1104576	Candidatus Iainarchaeum andersonii SCGC AAA011-E11	GCA_000402355.1	Archaea; DPANN; Diapherotrites; Diapherotrites; Diapherotrites; Diapherotrites; Diapherotrites; Diapherotrites; Candidatus Iainarchaeum andersonii SCGC AAA011-E11
1104575	Diapherotrites archaeon SCGC AAA011-K09	GCA_000404545.1	Archaea; DPANN; Diapherotrites; Diapherotrites; Diapherotrites; Diapherotrites; Diapherotrites; Diapherotrites; Diapherotrites archaeon SCGC AAA011-K09
2014257	archaeon (Candidatus Huberarchaea) CG03_land_8_20_14_0_80_31_114	GCA_002780595.1	Archaea; DPANN; Huberarchaea; Huberarchaea; Huberarchaea; Huberarchaea; Huberarchaea; Huberarchaea; archaeon (Candidatus Huberarchaea) CG03_land_8_20_14_0_80_31_114
1920749	Candidatus Mancarchaeum acidiphilum	GCA_002214165.1	Archaea; DPANN; Micrarchaeota; Micrarchaeota; Micrarchaeota; Micrarchaeota; Micrarchaeota; Micrarchaeota; Candidatus Mancarchaeum acidiphilum
1974413	Candidatus Micrarchaeota archaeon CG08_land_8_20_14_0_20_49_17	GCA_002778915.1	Archaea; DPANN; Micrarchaeota; Micrarchaeota; Micrarchaeota; Micrarchaeota; Micrarchaeota; Micrarchaeota; Candidatus Micrarchaeota archaeon CG08_land_8_20_14_0_20_49_17
1974414	Candidatus Micrarchaeota archaeon CG08_land_8_20_14_0_20_59_11	GCA_002763345.1	Archaea; DPANN; Micrarchaeota; Micrarchaeota; Micrarchaeota; Micrarchaeota; Micrarchaeota; Micrarchaeota; Candidatus Micrarchaeota archaeon CG08_land_8_20_14_0_20_59_11
1912863	Candidatus Micrarchaeum acidiphilum ARMAN-1	GCA_001889985.1	Archaea; DPANN; Micrarchaeota; Micrarchaeota; Micrarchaeota; Micrarchaeota; Micrarchaeota; Micrarchaeota; Candidatus Micrarchaeum acidiphilum ARMAN-1
1294122	Candidatus Nanobsidianus stetteri	GCA_000387965.1	Archaea; DPANN; Nanoarchaeota; Nanoarchaeota; Nanoarchaeota; Nanoarchaeota; Nanoarchaeota; Nanoarchaeota; Candidatus Nanobsidianus stetteri
1940235	Candidatus Nanoclepta minutus	GCA_003568775.1	Archaea; DPANN; Nanoarchaeota; Nanoarchaeota; Nanoarchaeota; Nanoarchaeota; Nanoarchaeota; Nanoarchaeota; Candidatus Nanoclepta minutus
1577684	Candidatus Nanopusillus acidilobi	GCA_001552015.1	Archaea; DPANN; Nanoarchaeota; Nanoarchaeota; Nanoarchaeota; Nanoarchaeota; Nanoarchaeota; Nanoarchaeota; Candidatus Nanopusillus acidilobi
228908	Nanoarchaeum equitans Kin4-M	GCA_000008085.1	Archaea; DPANN; Nanoarchaeota; Nanoarchaeota; Nanoarchaeota; Nanoarchaeota; Nanoarchaeota; Nanoarchaeota; Nanoarchaeum equitans Kin4-M
2099673	Candidatus Nanohaloarchaeota archaeon	GCA_003554305.1	Archaea; DPANN; Nanohaloarchaeota; Nanohaloarchaeota; Nanohaloarchaeota; Nanohaloarchaeota; Nanohaloarchaeota; Nanohaloarchaeota; Candidatus Nanohaloarchaeota archaeon
1974429	Candidatus Pacearchaeota archaeon CG_4_9_14_0_2_um_filter_30_8	GCA_002788575.1	Archaea; DPANN; Pacearchaeota; Pacearchaeota; Pacearchaeota; Pacearchaeota; Pacearchaeota; Pacearchaeota; Candidatus Pacearchaeota archaeon CG_4_9_14_0_2_um_filter_30_8
1974431	Candidatus Pacearchaeota archaeon CG_4_9_14_0_8_um_filter_35_24	GCA_002789435.1	Archaea; DPANN; Pacearchaeota; Pacearchaeota; Pacearchaeota; Pacearchaeota; Pacearchaeota; Pacearchaeota; Candidatus Pacearchaeota archaeon CG_4_9_14_0_8_um_filter_35_24
1974433	Candidatus Pacearchaeota archaeon CG_4_9_14_3_um_filter_31_7	GCA_002790895.1	Archaea; DPANN; Pacearchaeota; Pacearchaeota; Pacearchaeota; Pacearchaeota; Pacearchaeota; Pacearchaeota; Candidatus Pacearchaeota archaeon CG_4_9_14_3_um_filter_31_7
1974435	Candidatus Pacearchaeota archaeon CG06_land_8_20_14_3_00_35_12	GCA_002780285.1	Archaea; DPANN; Pacearchaeota; Pacearchaeota; Pacearchaeota; Pacearchaeota; Pacearchaeota; Pacearchaeota; Candidatus Pacearchaeota archaeon CG06_land_8_20_14_3_00_35_12
1916011	Candidatus Parvarchaeota archaeon UBA449	GCA_002503305.1	Archaea; DPANN; Parvarchaeota; Parvarchaeota; Parvarchaeota; Parvarchaeota; Parvarchaeota; Parvarchaeota; Candidatus Parvarchaeota archaeon UBA449
1974449	Candidatus Woesearchaeota archaeon CG_4_10_14_0_2_um_filter_33_13	GCA_002792115.1	Archaea; DPANN; Woesearchaeota; Woesearchaeota; Woesearchaeota; Woesearchaeota; Woesearchaeota; Woesearchaeota; Candidatus Woesearchaeota archaeon CG_4_10_14_0_2_um_filter_33_13
1974450	Candidatus Woesearchaeota archaeon CG_4_10_14_0_2_um_filter_57_5	GCA_002792075.1	Archaea; DPANN; Woesearchaeota; Woesearchaeota; Woesearchaeota; Woesearchaeota; Woesearchaeota; Woesearchaeota; Candidatus Woesearchaeota archaeon CG_4_10_14_0_2_um_filter_57_5
1974451	Candidatus Woesearchaeota archaeon CG_4_10_14_0_8_um_filter_47_5	GCA_002784405.1	Archaea; DPANN; Woesearchaeota; Woesearchaeota; Woesearchaeota; Woesearchaeota; Woesearchaeota; Woesearchaeota; Candidatus Woesearchaeota archaeon CG_4_10_14_0_8_um_filter_47_5
1974455	Candidatus Woesearchaeota archaeon CG08_land_8_20_14_0_20_47_9	GCA_002763335.1	Archaea; DPANN; Woesearchaeota; Woesearchaeota; Woesearchaeota; Woesearchaeota; Woesearchaeota; Woesearchaeota; Candidatus Woesearchaeota archaeon CG08_land_8_20_14_0_20_47_9
2026764	Nanoarchaeota archaeon	GCA_002687775.1	Archaea; DPANN; Woesearchaeota; Woesearchaeota; Woesearchaeota; Woesearchaeota; Woesearchaeota; Woesearchaeota; Nanoarchaeota archaeon
2250258	Archaeoglobales archaeon	GCA_003662925.1	Archaea; Methanotecta; Archaeoglobales; Archaeoglobales; Archaeoglobales; Archaeoglobales; Archaeoglobales; Archaeoglobales; Archaeoglobales archaeon
224325	Archaeoglobus fulgidus DSM 4304	GCA_000008665.1	Archaea; Methanotecta; Archaeoglobales; Archaeoglobales; Archaeoglobales; Archaeoglobales; Archaeoglobales; Archaeoglobales; Archaeoglobus fulgidus DSM 4304
589924	Ferroglobus placidus DSM 10642	GCA_000025505.1	Archaea; Methanotecta; Archaeoglobales; Archaeoglobales; Archaeoglobales; Archaeoglobales; Archaeoglobales; Archaeoglobales; Ferroglobus placidus DSM 10642
565033	Geoglobus acetivorans	GCA_000789255.1	Archaea; Methanotecta; Archaeoglobales; Archaeoglobales; Archaeoglobales; Archaeoglobales; Archaeoglobales; Archaeoglobales; Geoglobus acetivorans
272569	Haloarcula marismortui ATCC 43049	GCA_000011085.1	Archaea; Methanotecta; Halobacteria; Halobacteria; Halobacteria; Halobacteria; Halobacteria; Halobacteria; Haloarcula marismortui ATCC 43049
478009	Halobacterium salinarum R1	GCA_000069025.1	Archaea; Methanotecta; Halobacteria; Halobacteria; Halobacteria; Halobacteria; Halobacteria; Halobacteria; Halobacterium salinarum R1
309800	Haloferax volcanii DS2	GCA_000025685.1	Archaea; Methanotecta; Halobacteria; Halobacteria; Halobacteria; Halobacteria; Halobacteria; Halobacteria; Haloferax volcanii DS2
348780	Natronomonas pharaonis DSM 2160	GCA_000026045.1	Archaea; Methanotecta; Halobacteria; Halobacteria; Halobacteria; Halobacteria; Halobacteria; Halobacteria; Natronomonas pharaonis DSM 2160
351160	Methanocella arvoryzae MRE50	GCA_000063445.1	Archaea; Methanotecta; Methanocellales; Methanocellales; Methanocellales; Methanocellales; Methanocellales; Methanocellales; Methanocella arvoryzae MRE50
1041930	Methanocella conradii HZ254	GCA_000251105.1	Archaea; Methanotecta; Methanocellales; Methanocellales; Methanocellales; Methanocellales; Methanocellales; Methanocellales; Methanocella conradii HZ254
304371	Methanocella paludicola SANAE	GCA_000011005.1	Archaea; Methanotecta; Methanocellales; Methanocellales; Methanocellales; Methanocellales; Methanocellales; Methanocellales; Methanocella paludicola SANAE
410358	Methanocorpusculum labreanum Z	GCA_000015765.1	Archaea; Methanotecta; Methanomicrobiales; Methanomicrobiales; Methanomicrobiales; Methanomicrobiales; Methanomicrobiales; Methanomicrobiales; Methanocorpusculum labreanum Z
368407	Methanoculleus marisnigri JR1	GCA_000015825.1	Archaea; Methanotecta; Methanomicrobiales; Methanomicrobiales; Methanomicrobiales; Methanomicrobiales; Methanomicrobiales; Methanomicrobiales; Methanoculleus marisnigri JR1
456442	Methanoregula boonei 6A8	GCA_000017625.1	Archaea; Methanotecta; Methanomicrobiales; Methanomicrobiales; Methanomicrobiales; Methanomicrobiales; Methanomicrobiales; Methanomicrobiales; Methanoregula boonei 6A8
323259	Methanospirillum hungatei JF-1	GCA_000013445.1	Archaea; Methanotecta; Methanomicrobiales; Methanomicrobiales; Methanomicrobiales; Methanomicrobiales; Methanomicrobiales; Methanomicrobiales; Methanospirillum hungatei JF-1
1903181	Candidatus Methanohalarchaeum thermophilum	GCA_001914405.1	Archaea; Methanotecta; Methanonatronarchaea; Methanonatronarchaea; Methanonatronarchaea; Methanonatronarchaea; Methanonatronarchaea; Methanonatronarchaea; Candidatus Methanohalarchaeum thermophilum
2099682	Methanonatronarchaeia archaeon	GCA_003555005.1	Archaea; Methanotecta; Methanonatronarchaea; Methanonatronarchaea; Methanonatronarchaea; Methanonatronarchaea; Methanonatronarchaea; Methanonatronarchaea; Methanonatronarchaeia archaeon
1927129	Methanonatronarchaeum thermophilum	GCA_002153915.1	Archaea; Methanotecta; Methanonatronarchaea; Methanonatronarchaea; Methanonatronarchaea; Methanonatronarchaea; Methanonatronarchaea; Methanonatronarchaea; Methanonatronarchaeum thermophilum
2011131	ANME-1 cluster archaeon ex4572_4	GCA_002254785.1	Archaea; Methanotecta; Methanophagales; Methanophagales; Methanophagales; Methanophagales; Methanophagales; Methanophagales; ANME-1 cluster archaeon ex4572_4
2184052	Methanomicrobiales archaeon	GCA_003160755.1	Archaea; Methanotecta; Methanophagales; Methanophagales; Methanophagales; Methanophagales; Methanophagales; Methanophagales; Methanomicrobiales archaeon
259564	Methanococcoides burtonii DSM 6242	GCA_000013725.1	Archaea; Methanotecta; Methanosarcinales; Methanosarcinales; Methanosarcinales; Methanosarcinales; Methanosarcinales; Methanosarcinales; Methanococcoides burtonii DSM 6242
547558	Methanohalophilus mahii DSM 5219	GCA_000025865.1	Archaea; Methanotecta; Methanosarcinales; Methanosarcinales; Methanosarcinales; Methanosarcinales; Methanosarcinales; Methanosarcinales; Methanohalophilus mahii DSM 5219
188937	Methanosarcina acetivorans C2A	GCA_000007345.1	Archaea; Methanotecta; Methanosarcinales; Methanosarcinales; Methanosarcinales; Methanosarcinales; Methanosarcinales; Methanosarcinales; Methanosarcina acetivorans C2A
349307	Methanothrix thermoacetophila PT	GCA_000014945.1	Archaea; Methanotecta; Methanosarcinales; Methanosarcinales; Methanosarcinales; Methanosarcinales; Methanosarcinales; Methanosarcinales; Methanothrix thermoacetophila PT
1839936	Candidatus Syntrophoarchaeum butanivorans	GCA_001766825.1	Archaea; Methanotecta; Syntrophoarchaeales; Syntrophoarchaeales; Syntrophoarchaeales; Syntrophoarchaeales; Syntrophoarchaeales; Syntrophoarchaeales; Candidatus Syntrophoarchaeum butanivorans
1838285	Candidatus Syntrophoarchaeum caldarius	GCA_001766815.1	Archaea; Methanotecta; Syntrophoarchaeales; Syntrophoarchaeales; Syntrophoarchaeales; Syntrophoarchaeales; Syntrophoarchaeales; Syntrophoarchaeales; Candidatus Syntrophoarchaeum caldarius
2250275	Candidatus Hydrothermarchaeota archaeon	GCA_003661405.1	Archaea; NA; Hydrothermarchaea; Hydrothermarchaea; Hydrothermarchaea; Hydrothermarchaea; Hydrothermarchaea; Hydrothermarchaea; Candidatus Hydrothermarchaeota archaeon
1935127	Candidatus Hydrothermarchaeota archaeon JdFR-16	GCA_002010065.1	Archaea; NA; Hydrothermarchaea; Hydrothermarchaea; Hydrothermarchaea; Hydrothermarchaea; Hydrothermarchaea; Hydrothermarchaea; Candidatus Hydrothermarchaeota archaeon JdFR-16
1935128	Candidatus Hydrothermarchaeota archaeon JdFR-17	GCA_002011115.1	Archaea; NA; Hydrothermarchaea; Hydrothermarchaea; Hydrothermarchaea; Hydrothermarchaea; Hydrothermarchaea; Hydrothermarchaea; Candidatus Hydrothermarchaeota archaeon JdFR-17
1935129	Candidatus Hydrothermarchaeota archaeon JdFR-18	GCA_002011125.1	Archaea; NA; Hydrothermarchaea; Hydrothermarchaea; Hydrothermarchaea; Hydrothermarchaea; Hydrothermarchaea; Hydrothermarchaea; Candidatus Hydrothermarchaeota archaeon JdFR-18
420247	Methanobrevibacter smithii ATCC 35061	GCA_000016525.1	Archaea; NA; Methanobacteriales; Methanobacteriales; Methanobacteriales; Methanobacteriales; Methanobacteriales; Methanobacteriales; Methanobrevibacter smithii ATCC 35061
339860	Methanosphaera stadtmanae DSM 3091	GCA_000012545.1	Archaea; NA; Methanobacteriales; Methanobacteriales; Methanobacteriales; Methanobacteriales; Methanobacteriales; Methanobacteriales; Methanosphaera stadtmanae DSM 3091
187420	Methanothermobacter thermautotrophicus str. Delta H	GCA_000008645.1	Archaea; NA; Methanobacteriales; Methanobacteriales; Methanobacteriales; Methanobacteriales; Methanobacteriales; Methanobacteriales; Methanothermobacter thermautotrophicus str. Delta H
523846	Methanothermus fervidus DSM 2088	GCA_000166095.1	Archaea; NA; Methanobacteriales; Methanobacteriales; Methanobacteriales; Methanobacteriales; Methanobacteriales; Methanobacteriales; Methanothermus fervidus DSM 2088
243232	Methanocaldococcus jannaschii DSM 2661	GCA_000091665.1	Archaea; NA; Methanococcales; Methanococcales; Methanococcales; Methanococcales; Methanococcales; Methanococcales; Methanocaldococcus jannaschii DSM 2661
267377	Methanococcus maripaludis S2	GCA_000011585.1	Archaea; NA; Methanococcales; Methanococcales; Methanococcales; Methanococcales; Methanococcales; Methanococcales; Methanococcus maripaludis S2
647113	Methanothermococcus okinawensis IH1	GCA_000179575.2	Archaea; NA; Methanococcales; Methanococcales; Methanococcales; Methanococcales; Methanococcales; Methanococcales; Methanothermococcus okinawensis IH1
880724	Methanotorris igneus Kol 5	GCA_000214415.1	Archaea; NA; Methanococcales; Methanococcales; Methanococcales; Methanococcales; Methanococcales; Methanococcales; Methanotorris igneus Kol 5
190192	Methanopyrus kandleri AV19	GCA_000007185.1	Archaea; NA; Methanopyrales; Methanopyrales; Methanopyrales; Methanopyrales; Methanopyrales; Methanopyrales; Methanopyrus kandleri AV19
1937004	Methanopyrus sp. KOL6	GCA_002201915.1	Archaea; NA; Methanopyrales; Methanopyrales; Methanopyrales; Methanopyrales; Methanopyrales; Methanopyrales; Methanopyrus sp. KOL6
2250276	Hadesarchaea archaeon	GCA_003661465.1	Archaea; Stygia; Hadesarchaea; Hadesarchaea; Hadesarchaea; Hadesarchaea; Hadesarchaea; Hadesarchaea; Hadesarchaea archaeon
1975561	Hadesarchaea archaeon CG08_land_8_20_14_0_20_51_8	GCA_002779005.1	Archaea; Stygia; Hadesarchaea; Hadesarchaea; Hadesarchaea; Hadesarchaea; Hadesarchaea; Hadesarchaea; Hadesarchaea archaeon CG08_land_8_20_14_0_20_51_8
1775754	Hadesarchaea archaeon DG-33	GCA_001515185.1	Archaea; Stygia; Hadesarchaea; Hadesarchaea; Hadesarchaea; Hadesarchaea; Hadesarchaea; Hadesarchaea; Hadesarchaea archaeon DG-33
1775755	Hadesarchaea archaeon DG-33-1	GCA_001515195.1	Archaea; Stygia; Hadesarchaea; Hadesarchaea; Hadesarchaea; Hadesarchaea; Hadesarchaea; Hadesarchaea; Hadesarchaea archaeon DG-33-1
1698259	candidate divison MSBL1 archaeon SCGC-AAA259A05	GCA_001548885.1	Archaea; Stygia; Persephonarchaea; Persephonarchaea; Persephonarchaea; Persephonarchaea; Persephonarchaea; Persephonarchaea; candidate divison MSBL1 archaeon SCGC-AAA259A05
1698261	candidate divison MSBL1 archaeon SCGC-AAA259D14	GCA_001548915.1	Archaea; Stygia; Persephonarchaea; Persephonarchaea; Persephonarchaea; Persephonarchaea; Persephonarchaea; Persephonarchaea; candidate divison MSBL1 archaeon SCGC-AAA259D14
1698264	candidate divison MSBL1 archaeon SCGC-AAA259E19	GCA_001549095.1	Archaea; Stygia; Persephonarchaea; Persephonarchaea; Persephonarchaea; Persephonarchaea; Persephonarchaea; Persephonarchaea; candidate divison MSBL1 archaeon SCGC-AAA259E19
1698269	candidate divison MSBL1 archaeon SCGC-AAA259J03	GCA_001549045.1	Archaea; Stygia; Persephonarchaea; Persephonarchaea; Persephonarchaea; Persephonarchaea; Persephonarchaea; Persephonarchaea; candidate divison MSBL1 archaeon SCGC-AAA259J03
1052841	Aigarchaeota archaeon JGI 0000001-H6	GCA_000398585.1	Archaea; TACK; Aigarchaeota; Aigarchaeota; Aigarchaeota; Aigarchaeota; Aigarchaeota; Aigarchaeota; Aigarchaeota archaeon JGI 0000001-H6
1130285	Aigarchaeota archaeon JGI 0000106-J15	GCA_000405685.1	Archaea; TACK; Aigarchaeota; Aigarchaeota; Aigarchaeota; Aigarchaeota; Aigarchaeota; Aigarchaeota; Aigarchaeota archaeon JGI 0000106-J15
1980982	Aigarchaeota archaeon NZ13_MG1	GCA_003056285.1	Archaea; TACK; Aigarchaeota; Aigarchaeota; Aigarchaeota; Aigarchaeota; Aigarchaeota; Aigarchaeota; Aigarchaeota archaeon NZ13_MG1
311458	Candidatus Caldiarchaeum subterraneum	GCA_000270325.1	Archaea; TACK; Aigarchaeota; Aigarchaeota; Aigarchaeota; Aigarchaeota; Aigarchaeota; Aigarchaeota; Candidatus Caldiarchaeum subterraneum
1779367	Candidatus Bathyarchaeota archaeon B23	GCA_001593875.1	Archaea; TACK; Bathyarchaeota; Bathyarchaeota; Bathyarchaeota; Bathyarchaeota; Bathyarchaeota; Bathyarchaeota; Candidatus Bathyarchaeota archaeon B23
1779368	Candidatus Bathyarchaeota archaeon B24	GCA_001593865.1	Archaea; TACK; Bathyarchaeota; Bathyarchaeota; Bathyarchaeota; Bathyarchaeota; Bathyarchaeota; Bathyarchaeota; Candidatus Bathyarchaeota archaeon B24
2041147	Candidatus Bathyarchaeota archaeon B24-2	GCA_002490245.1	Archaea; TACK; Bathyarchaeota; Bathyarchaeota; Bathyarchaeota; Bathyarchaeota; Bathyarchaeota; Bathyarchaeota; Candidatus Bathyarchaeota archaeon B24-2
1779369	Candidatus Bathyarchaeota archaeon B25	GCA_001593855.1	Archaea; TACK; Bathyarchaeota; Bathyarchaeota; Bathyarchaeota; Bathyarchaeota; Bathyarchaeota; Bathyarchaeota; Candidatus Bathyarchaeota archaeon B25
272557	Aeropyrum pernix K1	GCA_000011125.1	Archaea; TACK; Crenarchaeota; Crenarchaeota; Crenarchaeota; Crenarchaeota; Crenarchaeota; Crenarchaeota; Aeropyrum pernix K1
273057	Saccharolobus solfataricus P2	GCA_000007005.1	Archaea; TACK; Crenarchaeota; Crenarchaeota; Crenarchaeota; Crenarchaeota; Crenarchaeota; Crenarchaeota; Saccharolobus solfataricus P2
330779	Sulfolobus acidocaldarius DSM 639	GCA_000012285.1	Archaea; TACK; Crenarchaeota; Crenarchaeota; Crenarchaeota; Crenarchaeota; Crenarchaeota; Crenarchaeota; Sulfolobus acidocaldarius DSM 639
273063	Sulfurisphaera tokodaii str. 7	GCA_000011205.1	Archaea; TACK; Crenarchaeota; Crenarchaeota; Crenarchaeota; Crenarchaeota; Crenarchaeota; Crenarchaeota; Sulfurisphaera tokodaii str. 7
2250273	Candidatus Geothermarchaeota archaeon	GCA_003661485.1	Archaea; TACK; Geothermarchaeota; Geothermarchaeota; Geothermarchaeota; Geothermarchaeota; Geothermarchaeota; Geothermarchaeota; Candidatus Geothermarchaeota archaeon
2012530	Candidatus Geothermarchaeota archaeon ex4572_27	GCA_002412205.1	Archaea; TACK; Geothermarchaeota; Geothermarchaeota; Geothermarchaeota; Geothermarchaeota; Geothermarchaeota; Geothermarchaeota; Candidatus Geothermarchaeota archaeon ex4572_27
1935120	Candidatus Geothermarchaeota archaeon JdFR-13	GCA_002011075.1	Archaea; TACK; Geothermarchaeota; Geothermarchaeota; Geothermarchaeota; Geothermarchaeota; Geothermarchaeota; Geothermarchaeota; Candidatus Geothermarchaeota archaeon JdFR-13
1935121	Candidatus Geothermarchaeota archaeon JdFR-14	GCA_002011085.1	Archaea; TACK; Geothermarchaeota; Geothermarchaeota; Geothermarchaeota; Geothermarchaeota; Geothermarchaeota; Geothermarchaeota; Candidatus Geothermarchaeota archaeon JdFR-14
2478471	Candidatus Korarchaeota archaeon MDKW	GCA_003947435.1	Archaea; TACK; Korarchaeota; Korarchaeota; Korarchaeota; Korarchaeota; Korarchaeota; Korarchaeota; Candidatus Korarchaeota archaeon MDKW
1868214	Candidatus Korarchaeota archaeon NZ13-K	GCA_003344655.1	Archaea; TACK; Korarchaeota; Korarchaeota; Korarchaeota; Korarchaeota; Korarchaeota; Korarchaeota; Candidatus Korarchaeota archaeon NZ13-K
374847	Candidatus Korarchaeum cryptofilum OPF8	GCA_000019605.1	Archaea; TACK; Korarchaeota; Korarchaeota; Korarchaeota; Korarchaeota; Korarchaeota; Korarchaeota; Candidatus Korarchaeum cryptofilum OPF8
2056630	Candidatus Korarchaeota archaeon	GCA_002878355.1	Archaea; TACK; Marsarchaeaota; Marsarchaeaota; Marsarchaeaota; Marsarchaeaota; Marsarchaeaota; Marsarchaeaota; Candidatus Korarchaeota archaeon
414004	Cenarchaeum symbiosum A	GCA_000200715.1	Archaea; TACK; Thaumarchaeota; Thaumarchaeota; Thaumarchaeota; Thaumarchaeota; Thaumarchaeota; Thaumarchaeota; Cenarchaeum symbiosum A
436308	Nitrosopumilus maritimus SCM1	GCA_000018465.1	Archaea; TACK; Thaumarchaeota; Thaumarchaeota; Thaumarchaeota; Thaumarchaeota; Thaumarchaeota; Thaumarchaeota; Nitrosopumilus maritimus SCM1
926571	Nitrososphaera viennensis EN76	GCA_000698785.1	Archaea; TACK; Thaumarchaeota; Thaumarchaeota; Thaumarchaeota; Thaumarchaeota; Thaumarchaeota; Thaumarchaeota; Nitrososphaera viennensis EN76
1867258	Candidatus Methanomethylicus mesodigestum	GCA_001717005.1	Archaea; TACK; Verstraetearchaeota; Verstraetearchaeota; Verstraetearchaeota; Verstraetearchaeota; Verstraetearchaeota; Verstraetearchaeota; Candidatus Methanomethylicus mesodigestum
1867260	Candidatus Methanomethylicus oleusabulum	GCA_001717025.1	Archaea; TACK; Verstraetearchaeota; Verstraetearchaeota; Verstraetearchaeota; Verstraetearchaeota; Verstraetearchaeota; Verstraetearchaeota; Candidatus Methanomethylicus oleusabulum
1867261	Candidatus Methanosuratus petracarbonis	GCA_001717015.1	Archaea; TACK; Verstraetearchaeota; Verstraetearchaeota; Verstraetearchaeota; Verstraetearchaeota; Verstraetearchaeota; Verstraetearchaeota; Candidatus Methanosuratus petracarbonis
2250257	Candidatus Verstraetearchaeota archaeon	GCA_003649085.1	Archaea; TACK; Verstraetearchaeota; Verstraetearchaeota; Verstraetearchaeota; Verstraetearchaeota; Verstraetearchaeota; Verstraetearchaeota; Candidatus Verstraetearchaeota archaeon
1797265	Candidatus Amesbacteria bacterium RIFOXYB1_FULL_47_13	GCA_001773795.1	Bacteria; CPR; Amesbacteria; NA; NA; NA; Amesbacteria; Candidatus Amesbacteria bacterium; Candidatus Amesbacteria bacterium RIFOXYB1_FULL_47_13
1797281	Candidatus Andersenbacteria bacterium RIFCSPHIGHO2_12_FULL_45_11	GCA_001817095.1	Bacteria; CPR; Andersenbacteria; NA; NA; NA; Andersenbacteria; Candidatus Andersenbacteria bacterium; Candidatus Andersenbacteria bacterium RIFCSPHIGHO2_12_FULL_45_11
1797298	Candidatus Azambacteria bacterium RIFCSPLOWO2_01_FULL_46_25	GCA_001774085.1	Bacteria; CPR; Azambacteria; NA; NA; NA; Azambacteria; Candidatus Azambacteria bacterium; Candidatus Azambacteria bacterium RIFCSPLOWO2_01_FULL_46_25
1797470	Candidatus Berkelbacteria bacterium RIFCSPHIGHO2_12_FULL_50_11	GCA_001776175.1	Bacteria; CPR; Berkelbacteria; NA; NA; NA; Berkelbacteria; Candidatus Berkelbacteria bacterium; Candidatus Berkelbacteria bacterium RIFCSPHIGHO2_12_FULL_50_11
1797540	Candidatus Buchananbacteria bacterium RIFCSPHIGHO2_02_FULL_40_13	GCA_001817455.1	Bacteria; CPR; Buchananbacteria; NA; NA; NA; Buchananbacteria; Candidatus Buchananbacteria bacterium; Candidatus Buchananbacteria bacterium RIFCSPHIGHO2_02_FULL_40_13
1797582	Candidatus Campbellbacteria bacterium RIFOXYC2_FULL_35_25	GCA_001774495.1	Bacteria; CPR; Campbellbacteria; NA; NA; NA; Campbellbacteria; Candidatus Campbellbacteria bacterium; Candidatus Campbellbacteria bacterium RIFOXYC2_FULL_35_25
1797589	Candidatus Chisholmbacteria bacterium RIFCSPHIGHO2_01_FULL_48_12	GCA_001816575.1	Bacteria; CPR; Chisholmbacteria; NA; NA; NA; Chisholmbacteria; Candidatus Chisholmbacteria bacterium; Candidatus Chisholmbacteria bacterium RIFCSPHIGHO2_01_FULL_48_12
1618348	candidate division CPR2 bacterium GW2011_GWD2_39_7	GCA_000995395.1	Bacteria; CPR; CPR2; NA; NA; NA; candidate division; CPR2; candidate division CPR2 bacterium GW2011_GWD2_39_7
1797708	Candidatus Curtissbacteria bacterium RIFCSPHIGHO2_01_FULL_34_40	GCA_001774755.1	Bacteria; CPR; Curtissbacteria; NA; NA; NA; Curtissbacteria; Candidatus Curtissbacteria bacterium; Candidatus Curtissbacteria bacterium RIFCSPHIGHO2_01_FULL_34_40
1797787	Candidatus Daviesbacteria bacterium RIFCSPLOWO2_01_FULL_40_24	GCA_001777345.1	Bacteria; CPR; Daviesbacteria; NA; NA; NA; Daviesbacteria; Candidatus Daviesbacteria bacterium; Candidatus Daviesbacteria bacterium RIFCSPLOWO2_01_FULL_40_24
1817834	Candidatus Doudnabacteria bacterium RIFCSPHIGHO2_02_FULL_49_24	GCA_001777705.1	Bacteria; CPR; Doudnabacteria; NA; NA; NA; Doudnabacteria; Candidatus Doudnabacteria bacterium; Candidatus Doudnabacteria bacterium RIFCSPHIGHO2_02_FULL_49_24
1618448	Candidatus Gottesmanbacteria bacterium GW2011_GWB1_49_7	GCA_001003965.1	Bacteria; CPR; Gottesmanbacteria; NA; NA; NA; Gottesmanbacteria; Candidatus Gottesmanbacteria bacterium; Candidatus Gottesmanbacteria bacterium GW2011_GWB1_49_7
1974579	Candidatus Gracilibacteria bacterium CG12_big_fil_rev_8_21_14_0_65_38_15	GCA_002771035.1	Bacteria; CPR; Gracilibacteria; NA; NA; NA; Gracilibacteria; Candidatus Gracilibacteria bacterium; Candidatus Gracilibacteria bacterium CG12_big_fil_rev_8_21_14_0_65_38_15
2014278	bacterium (Candidatus Gribaldobacteria) CG23_combo_of_CG06-09_8_20_14_all_37_87_8	GCA_002772215.1	Bacteria; CPR; Gribaldobacteria; NA; NA; NA; bacterium (Candidatus; bacterium (Candidatus Gribaldobacteria); bacterium (Candidatus Gribaldobacteria) CG23_combo_of_CG06-09_8_20_14_all_37_87_8
1798504	Candidatus Kaiserbacteria bacterium RIFCSPHIGHO2_12_FULL_55_13	GCA_001781605.1	Bacteria; CPR; Kaiserbacteria; NA; NA; NA; Kaiserbacteria; Candidatus Kaiserbacteria bacterium; Candidatus Kaiserbacteria bacterium RIFCSPHIGHO2_12_FULL_55_13
2014244	Candidatus Kerfeldbacteria bacterium CG08_land_8_20_14_0_20_40_16	GCA_002774635.1	Bacteria; CPR; Kerfeldbacteria; NA; NA; NA; Kerfeldbacteria; Candidatus Kerfeldbacteria bacterium; Candidatus Kerfeldbacteria bacterium CG08_land_8_20_14_0_20_40_16
1974473	Candidatus Komeilibacteria bacterium CG_4_9_14_0_8_um_filter_36_9	GCA_002789295.1	Bacteria; CPR; Komeilibacteria; NA; NA; NA; Komeilibacteria; Candidatus Komeilibacteria bacterium; Candidatus Komeilibacteria bacterium CG_4_9_14_0_8_um_filter_36_9
1618677	Candidatus Kuenenbacteria bacterium GW2011_GWA2_42_15	GCA_000998185.1	Bacteria; CPR; Kuenenbacteria; NA; NA; NA; Kuenenbacteria; Candidatus Kuenenbacteria bacterium; Candidatus Kuenenbacteria bacterium GW2011_GWA2_42_15
1798621	Candidatus Levybacteria bacterium RIFCSPLOWO2_01_FULL_38_23	GCA_001782495.1	Bacteria; CPR; Levybacteria; NA; NA; NA; Levybacteria; Candidatus Levybacteria bacterium; Candidatus Levybacteria bacterium RIFCSPLOWO2_01_FULL_38_23
1798650	Candidatus Liptonbacteria bacterium RIFCSPLOWO2_01_FULL_52_25	GCA_001818625.1	Bacteria; CPR; Liptonbacteria; NA; NA; NA; Liptonbacteria; Candidatus Liptonbacteria bacterium; Candidatus Liptonbacteria bacterium RIFCSPLOWO2_01_FULL_52_25
1798663	Candidatus Lloydbacteria bacterium RIFCSPHIGHO2_02_FULL_51_22	GCA_001819015.1	Bacteria; CPR; Lloydbacteria; NA; NA; NA; Lloydbacteria; Candidatus Lloydbacteria bacterium; Candidatus Lloydbacteria bacterium RIFCSPHIGHO2_02_FULL_51_22
2093373	Candidatus Microgenomates bacterium	GCA_003576945.1	Bacteria; CPR; Microgenomates; NA; NA; NA; Microgenomates; Candidatus Microgenomates bacterium; Candidatus Microgenomates bacterium
1961107	Microgenomates bacterium UTCPR1	GCA_002050095.1	Bacteria; CPR; Microgenomates; NA; NA; NA; Microgenomates; Microgenomates bacterium; Microgenomates bacterium UTCPR1
1801642	Candidatus Moranbacteria bacterium RIFCSPLOWO2_02_FULL_48_19	GCA_001786625.1	Bacteria; CPR; Moranbacteria; NA; NA; NA; Moranbacteria; Candidatus Moranbacteria bacterium; Candidatus Moranbacteria bacterium RIFCSPLOWO2_02_FULL_48_19
1974721	Candidatus Nealsonbacteria bacterium CG23_combo_of_CG06-09_8_20_14_all_38_19	GCA_002772035.1	Bacteria; CPR; Nealsonbacteria; NA; NA; NA; Nealsonbacteria; Candidatus Nealsonbacteria bacterium; Candidatus Nealsonbacteria bacterium CG23_combo_of_CG06-09_8_20_14_all_38_19
1974726	Candidatus Niyogibacteria bacterium CG10_big_fil_rev_8_21_14_0_10_46_36	GCA_002772995.1	Bacteria; CPR; Niyogibacteria; NA; NA; NA; Niyogibacteria; Candidatus Niyogibacteria bacterium; Candidatus Niyogibacteria bacterium CG10_big_fil_rev_8_21_14_0_10_46_36
1618742	Candidatus Nomurabacteria bacterium GW2011_GWB1_37_5	GCA_000990255.1	Bacteria; CPR; Nomurabacteria; NA; NA; NA; Nomurabacteria; Candidatus Nomurabacteria bacterium; Candidatus Nomurabacteria bacterium GW2011_GWB1_37_5
1974759	Candidatus Pacebacteria bacterium CG_4_10_14_0_8_um_filter_42_14	GCA_002784625.1	Bacteria; CPR; Pacebacteria; NA; NA; NA; Pacebacteria; Candidatus Pacebacteria bacterium; Candidatus Pacebacteria bacterium CG_4_10_14_0_8_um_filter_42_14
2053309	Candidatus Parcubacteria bacterium	GCA_002869165.1	Bacteria; CPR; Parcubacteria; NA; NA; NA; Parcubacteria; Candidatus Parcubacteria bacterium; Candidatus Parcubacteria bacterium
1974787	Candidatus Peregrinibacteria bacterium CG10_big_fil_rev_8_21_14_0_10_49_10	GCA_002772545.1	Bacteria; CPR; Peregrinibacteria; NA; NA; NA; Peregrinibacteria; Candidatus Peregrinibacteria bacterium; Candidatus Peregrinibacteria bacterium CG10_big_fil_rev_8_21_14_0_10_49_10
1974801	Candidatus Portnoybacteria bacterium CG_4_8_14_3_um_filter_40_10	GCA_002783605.1	Bacteria; CPR; Portnoybacteria; NA; NA; NA; Portnoybacteria; Candidatus Portnoybacteria bacterium; Candidatus Portnoybacteria bacterium CG_4_8_14_3_um_filter_40_10
1802114	Candidatus Ryanbacteria bacterium RIFCSPHIGHO2_01_FULL_45_22	GCA_001819735.1	Bacteria; CPR; Ryanbacteria; NA; NA; NA; Ryanbacteria; Candidatus Ryanbacteria bacterium; Candidatus Ryanbacteria bacterium RIFCSPHIGHO2_01_FULL_45_22
1619070	Candidatus Saccharibacteria bacterium GW2011_GWC2_44_17	GCA_001029695.1	Bacteria; CPR; Saccharibacteria; NA; NA; NA; Saccharibacteria; Candidatus Saccharibacteria bacterium; Candidatus Saccharibacteria bacterium GW2011_GWC2_44_17
1974876	Candidatus Shapirobacteria bacterium CG_4_9_14_0_2_um_filter_40_11	GCA_002788915.1	Bacteria; CPR; Shapirobacteria; NA; NA; NA; Shapirobacteria; Candidatus Shapirobacteria bacterium; Candidatus Shapirobacteria bacterium CG_4_9_14_0_2_um_filter_40_11
1802207	Candidatus Staskawiczbacteria bacterium RIFCSPHIGHO2_02_FULL_42_22	GCA_001820175.1	Bacteria; CPR; Staskawiczbacteria; NA; NA; NA; Staskawiczbacteria; Candidatus Staskawiczbacteria bacterium; Candidatus Staskawiczbacteria bacterium RIFCSPHIGHO2_02_FULL_42_22
1802277	Candidatus Sungbacteria bacterium RIFCSPLOWO2_01_FULL_47_32	GCA_001820685.1	Bacteria; CPR; Sungbacteria; NA; NA; NA; Sungbacteria; Candidatus Sungbacteria bacterium; Candidatus Sungbacteria bacterium RIFCSPLOWO2_01_FULL_47_32
1802303	Candidatus Taylorbacteria bacterium RIFCSPHIGHO2_01_FULL_49_60	GCA_001820905.1	Bacteria; CPR; Taylorbacteria; NA; NA; NA; Taylorbacteria; Candidatus Taylorbacteria bacterium; Candidatus Taylorbacteria bacterium RIFCSPHIGHO2_01_FULL_49_60
1802361	Candidatus Terrybacteria bacterium RIFCSPHIGHO2_01_FULL_43_35	GCA_001822815.1	Bacteria; CPR; Terrybacteria; NA; NA; NA; Terrybacteria; Candidatus Terrybacteria bacterium; Candidatus Terrybacteria bacterium RIFCSPHIGHO2_01_FULL_43_35
1802393	Candidatus Uhrbacteria bacterium RIFCSPHIGHO2_02_FULL_60_44	GCA_001791145.1	Bacteria; CPR; Uhrbacteria; NA; NA; NA; Uhrbacteria; Candidatus Uhrbacteria bacterium; Candidatus Uhrbacteria bacterium RIFCSPHIGHO2_02_FULL_60_44
1817892	Candidatus Wirthbacteria bacterium CG2_30_54_11	GCA_001873755.1	Bacteria; CPR; Wirthbacteria; NA; NA; NA; Wirthbacteria; Candidatus Wirthbacteria bacterium; Candidatus Wirthbacteria bacterium CG2_30_54_11
1618600	Candidatus Woesebacteria bacterium GW2011_GWF1_31_35	GCA_001029755.1	Bacteria; CPR; Woesebacteria; NA; NA; NA; Woesebacteria; Candidatus Woesebacteria bacterium; Candidatus Woesebacteria bacterium GW2011_GWF1_31_35
1802593	Candidatus Woykebacteria bacterium RBG_13_40_15	GCA_001816655.1	Bacteria; CPR; Woykebacteria; NA; NA; NA; Woykebacteria; Candidatus Woykebacteria bacterium; Candidatus Woykebacteria bacterium RBG_13_40_15
1975081	candidate division WWE3 bacterium CG_4_9_14_3_um_filter_41_6	GCA_002791415.1	Bacteria; CPR; WWE3; NA; NA; NA; candidate division; WWE3; candidate division WWE3 bacterium CG_4_9_14_3_um_filter_41_6
1802643	candidate division WWE3 bacterium RIFOXYC1_FULL_39_7	GCA_001773195.1	Bacteria; CPR; WWE3; NA; NA; NA; candidate division; WWE3; candidate division WWE3 bacterium RIFOXYC1_FULL_39_7
1802666	Candidatus Yanofskybacteria bacterium RIFCSPHIGHO2_01_FULL_43_42	GCA_001794145.1	Bacteria; CPR; Yanofskybacteria; NA; NA; NA; Yanofskybacteria; Candidatus Yanofskybacteria bacterium; Candidatus Yanofskybacteria bacterium RIFCSPHIGHO2_01_FULL_43_42
1975109	Candidatus Yonathbacteria bacterium CG17_big_fil_post_rev_8_21_14_2_50_46_19	GCA_002771095.1	Bacteria; CPR; Yonathbacteria; NA; NA; NA; Yonathbacteria; Candidatus Yonathbacteria bacterium; Candidatus Yonathbacteria bacterium CG17_big_fil_post_rev_8_21_14_2_50_46_19
2093361	Candidatus Abyssubacteria bacterium SURF_17	GCA_003598055.1	Bacteria; Gracilicutes; Abyssubacteria; NA; NA; NA; Abyssubacteria; Candidatus Abyssubacteria bacterium; Candidatus Abyssubacteria bacterium SURF_17
2093360	Candidatus Abyssubacteria bacterium SURF_5	GCA_003598085.1	Bacteria; Gracilicutes; Abyssubacteria; NA; NA; NA; Abyssubacteria; Candidatus Abyssubacteria bacterium; Candidatus Abyssubacteria bacterium SURF_5
224324	Aquifex aeolicus VF5	GCA_000008625.1	Bacteria; Gracilicutes; Aquificae; Aquificae; Aquificales; Aquificaceae; Aquifex; Aquifex aeolicus; Aquifex aeolicus VF5
608538	Hydrogenobacter thermophilus TK-6	GCA_000010785.1	Bacteria; Gracilicutes; Aquificae; Aquificae; Aquificales; Aquificaceae; Hydrogenobacter; Hydrogenobacter thermophilus; Hydrogenobacter thermophilus TK-6
380749	Hydrogenobaculum sp. Y04AAS1	GCA_000020785.1	Bacteria; Gracilicutes; Aquificae; Aquificae; Aquificales; Aquificaceae; Hydrogenobaculum; Hydrogenobaculum sp.; Hydrogenobaculum sp. Y04AAS1
123214	Persephonella marina EX-H1	GCA_000021565.1	Bacteria; Gracilicutes; Aquificae; Aquificae; Aquificales; Hydrogenothermaceae; Persephonella; Persephonella marina; Persephonella marina EX-H1
436114	Sulfurihydrogenibium sp. YO3AOP1	GCA_000020325.1	Bacteria; Gracilicutes; Aquificae; Aquificae; Aquificales; Hydrogenothermaceae; Sulfurihydrogenibium; Sulfurihydrogenibium sp.; Sulfurihydrogenibium sp. YO3AOP1
226186	Bacteroides thetaiotaomicron VPI-5482	GCA_000011065.1	Bacteria; Gracilicutes; Bacteroidetes; Bacteroidia; Bacteroidales; Bacteroidaceae; Bacteroides; Bacteroides thetaiotaomicron; Bacteroides thetaiotaomicron VPI-5482
242619	Porphyromonas gingivalis W83	GCA_000007585.1	Bacteria; Gracilicutes; Bacteroidetes; Bacteroidia; Bacteroidales; Porphyromonadaceae; Porphyromonas; Porphyromonas gingivalis; Porphyromonas gingivalis W83
435591	Parabacteroides distasonis ATCC 8503	GCA_000012845.1	Bacteria; Gracilicutes; Bacteroidetes; Bacteroidia; Bacteroidales; Tannerellaceae; Parabacteroides; Parabacteroides distasonis; Parabacteroides distasonis ATCC 8503
269798	Cytophaga hutchinsonii ATCC 33406	GCA_000014145.1	Bacteria; Gracilicutes; Bacteroidetes; Cytophagia; Cytophagales; Cytophagaceae; Cytophaga; Cytophaga hutchinsonii; Cytophaga hutchinsonii ATCC 33406
1194090	Aliifodinibius roseus	GCA_900129315.1	Bacteria; Gracilicutes; Balneolaeota; Balneolia; Balneolales; Balneolaceae; Aliifodinibius; Aliifodinibius roseus; Aliifodinibius roseus
1951518	Balneolaceae bacterium UBA6773	GCA_002453215.1	Bacteria; Gracilicutes; Balneolaeota; Balneolia; Balneolales; Balneolaceae; Balneolaceae; Balneolaceae bacterium; Balneolaceae bacterium UBA6773
2079485	Gracilimonas sp. 8A47	GCA_003150675.1	Bacteria; Gracilicutes; Balneolaeota; Balneolia; Balneolales; Balneolaceae; Gracilimonas; Gracilimonas sp.; Gracilimonas sp. 8A47
2293433	Rhodohalobacter sp. SW132	GCA_003390325.1	Bacteria; Gracilicutes; Balneolaeota; Balneolia; Balneolales; Balneolaceae; Rhodohalobacter; Rhodohalobacter sp.; Rhodohalobacter sp. SW132
1457365	Candidatus Cyclonatronum proteinivorum	GCA_003353065.1	Bacteria; Gracilicutes; Balneolaeota; NA; NA; NA; Candidatus Cyclonatronum; Candidatus Cyclonatronum proteinivorum; Candidatus Cyclonatronum proteinivorum
880073	Caldithrix abyssi DSM 13497	GCA_000241815.1	Bacteria; Gracilicutes; Calditrichaeota; Calditrichae; Calditrichales; Calditrichaceae; Caldithrix; Caldithrix abyssi; Caldithrix abyssi DSM 13497
1960895	Calditrichaeota bacterium AABM5.25.91	GCA_002127425.1	Bacteria; Gracilicutes; Calditrichaeota; NA; NA; NA; Calditrichaeota; Calditrichaeota bacterium; Calditrichaeota bacterium AABM5.25.91
1130336	Calescamantes bacterium JGI 0000106-N7	GCA_000404685.1	Bacteria; Gracilicutes; Calescamantes; NA; NA; NA; Calescamantes; Calescamantes bacterium; Calescamantes bacterium JGI 0000106-N7
1643525	Calescamantes bacterium T3.1	GCA_000980755.1	Bacteria; Gracilicutes; Calescamantes; NA; NA; NA; Calescamantes; Calescamantes bacterium; Calescamantes bacterium T3.1
83558	Chlamydia pneumoniae	GCA_001007025.1	Bacteria; Gracilicutes; Chlamydiae; Chlamydiia; Chlamydiales; Chlamydiaceae; Chlamydia; Chlamydia pneumoniae; Chlamydia pneumoniae
264201	Candidatus Protochlamydia amoebophila UWE25	GCA_000011565.1	Bacteria; Gracilicutes; Chlamydiae; Chlamydiia; Parachlamydiales; Parachlamydiaceae; Candidatus Protochlamydia; Candidatus Protochlamydia amoebophila; Candidatus Protochlamydia amoebophila UWE25
765952	Parachlamydia acanthamoebae UV-7	GCA_000253035.1	Bacteria; Gracilicutes; Chlamydiae; Chlamydiia; Parachlamydiales; Parachlamydiaceae; Parachlamydia; Parachlamydia acanthamoebae; Parachlamydia acanthamoebae UV-7
331113	Simkania negevensis Z	GCA_000237205.1	Bacteria; Gracilicutes; Chlamydiae; Chlamydiia; Parachlamydiales; Simkaniaceae; Simkania; Simkania negevensis; Simkania negevensis Z
716544	Waddlia chondrophila WSU 86-1044	GCA_000092785.1	Bacteria; Gracilicutes; Chlamydiae; Chlamydiia; Parachlamydiales; Waddliaceae; Waddlia; Waddlia chondrophila; Waddlia chondrophila WSU 86-1044
194439	Chlorobaculum tepidum TLS	GCA_000006985.1	Bacteria; Gracilicutes; Chlorobi; Chlorobia; Chlorobiales; Chlorobiaceae; Chlorobaculum; Chlorobaculum tepidum; Chlorobaculum tepidum TLS
340177	Chlorobium chlorochromatii CaD3	GCA_000012585.1	Bacteria; Gracilicutes; Chlorobi; Chlorobia; Chlorobiales; Chlorobiaceae; Chlorobium; Chlorobium chlorochromatii; Chlorobium chlorochromatii CaD3
517418	Chloroherpeton thalassium ATCC 35110	GCA_000020525.1	Bacteria; Gracilicutes; Chlorobi; Chlorobia; Chlorobiales; Chlorobiaceae; Chloroherpeton; Chloroherpeton thalassium; Chloroherpeton thalassium ATCC 35110
319225	Pelodictyon luteolum DSM 273	GCA_000012485.1	Bacteria; Gracilicutes; Chlorobi; Chlorobia; Chlorobiales; Chlorobiaceae; Pelodictyon; Pelodictyon luteolum; Pelodictyon luteolum DSM 273
290512	Prosthecochloris aestuarii DSM 271	GCA_000020625.1	Bacteria; Gracilicutes; Chlorobi; Chlorobia; Chlorobiales; Chlorobiaceae; Prosthecochloris; Prosthecochloris aestuarii; Prosthecochloris aestuarii DSM 271
118005	Chrysiogenes arsenatis DSM 11915	GCA_000469585.1	Bacteria; Gracilicutes; Chrysiogenetes; Chrysiogenetes; Chrysiogenales; Chrysiogenaceae; Chrysiogenes; Chrysiogenes arsenatis; Chrysiogenes arsenatis DSM 11915
653733	Desulfurispirillum indicum S5	GCA_000177635.2	Bacteria; Gracilicutes; Chrysiogenetes; Chrysiogenetes; Chrysiogenales; Chrysiogenaceae; Desulfurispirillum; Desulfurispirillum indicum; Desulfurispirillum indicum S5
459349	Candidatus Cloacimonas acidaminovorans str. Evry	GCA_000146065.1	Bacteria; Gracilicutes; Cloacimonetes; NA; NA; NA; Candidatus Cloacimonas; Candidatus Cloacimonas acidaminovorans; Candidatus Cloacimonas acidaminovorans str. Evry
1970770	Candidatus Cloacimonas sp. 4484_275	GCA_002085205.1	Bacteria; Gracilicutes; Cloacimonetes; NA; NA; NA; Candidatus Cloacimonas; Candidatus Cloacimonas sp.; Candidatus Cloacimonas sp. 4484_275
2013733	Candidatus Cloacimonetes bacterium HGW-Cloacimonetes-1	GCA_002841975.1	Bacteria; Gracilicutes; Cloacimonetes; NA; NA; NA; Cloacimonetes; Candidatus Cloacimonetes bacterium; Candidatus Cloacimonetes bacterium HGW-Cloacimonetes-1
1947848	Cloacimonetes bacterium UBA4175	GCA_002379855.1	Bacteria; Gracilicutes; Cloacimonetes; NA; NA; NA; Cloacimonetes; Cloacimonetes bacterium; Cloacimonetes bacterium UBA4175
1947862	Cloacimonetes bacterium UBA5456	GCA_002427325.1	Bacteria; Gracilicutes; Cloacimonetes; NA; NA; NA; Cloacimonetes; Cloacimonetes bacterium; Cloacimonetes bacterium UBA5456
1970774	Candidatus Coatesbacteria bacterium 4484_99	GCA_002085425.1	Bacteria; Gracilicutes; Coatesbacteria; NA; NA; NA; Coatesbacteria; Candidatus Coatesbacteria bacterium; Candidatus Coatesbacteria bacterium 4484_99
1817816	Candidatus Coatesbacteria bacterium RBG_13_66_14	GCA_001774505.1	Bacteria; Gracilicutes; Coatesbacteria; NA; NA; NA; Coatesbacteria; Candidatus Coatesbacteria bacterium; Candidatus Coatesbacteria bacterium RBG_13_66_14
768670	Calditerrivibrio nitroreducens DSM 19672	GCA_000183405.1	Bacteria; Gracilicutes; Deferribacteres; Deferribacteres; Deferribacterales; Deferribacteraceae; Calditerrivibrio; Calditerrivibrio nitroreducens; Calditerrivibrio nitroreducens DSM 19672
639282	Deferribacter desulfuricans SSM1	GCA_000010985.1	Bacteria; Gracilicutes; Deferribacteres; Deferribacteres; Deferribacterales; Deferribacteraceae; Deferribacter; Deferribacter desulfuricans; Deferribacter desulfuricans SSM1
522772	Denitrovibrio acetiphilus DSM 12809	GCA_000025725.1	Bacteria; Gracilicutes; Deferribacteres; Deferribacteres; Deferribacterales; Deferribacteraceae; Denitrovibrio; Denitrovibrio acetiphilus; Denitrovibrio acetiphilus DSM 12809
2352	Flexistipes sinusarabici	GCA_003539405.1	Bacteria; Gracilicutes; Deferribacteres; Deferribacteres; Deferribacterales; Deferribacteraceae; Flexistipes; Flexistipes sinusarabici; Flexistipes sinusarabici
1379858	Mucispirillum schaedleri ASF457	GCA_000487995.1	Bacteria; Gracilicutes; Deferribacteres; Deferribacteres; Deferribacterales; Deferribacteraceae; Mucispirillum; Mucispirillum schaedleri; Mucispirillum schaedleri ASF457
2044594	Candidatus Delongbacteria bacterium	GCA_002748965.1	Bacteria; Gracilicutes; Delongbacteria; NA; NA; NA; Delongbacteria; Candidatus Delongbacteria bacterium; Candidatus Delongbacteria bacterium
1817817	Candidatus Delongbacteria bacterium GWF2_40_14	GCA_001779875.1	Bacteria; Gracilicutes; Delongbacteria; NA; NA; NA; Delongbacteria; Candidatus Delongbacteria bacterium; Candidatus Delongbacteria bacterium GWF2_40_14
2080303	Candidatus Dadabacteria bacterium	GCA_003229065.1	Bacteria; Gracilicutes; Deltaproteobacteria/Oligoflexia/Dadabacteria/Thermodesulfobacteria; NA; NA; NA; Dadabacteria; Candidatus Dadabacteria bacterium; Candidatus Dadabacteria bacterium
1797755	Candidatus Dadabacteria bacterium RBG_19FT_COMBO_40_33	GCA_001775245.1	Bacteria; Gracilicutes; Deltaproteobacteria/Oligoflexia/Dadabacteria/Thermodesulfobacteria; NA; NA; NA; Dadabacteria; Candidatus Dadabacteria bacterium; Candidatus Dadabacteria bacterium RBG_19FT_COMBO_40_33
1797756	Candidatus Dadabacteria bacterium RIFCSPHIGHO2_12_FULL_53_21	GCA_001775255.1	Bacteria; Gracilicutes; Deltaproteobacteria/Oligoflexia/Dadabacteria/Thermodesulfobacteria; NA; NA; NA; Dadabacteria; Candidatus Dadabacteria bacterium; Candidatus Dadabacteria bacterium RIFCSPHIGHO2_12_FULL_53_21
1953208	Candidatus Dadabacteria bacterium UBA1144	GCA_002311855.1	Bacteria; Gracilicutes; Deltaproteobacteria/Oligoflexia/Dadabacteria/Thermodesulfobacteria; NA; NA; NA; Dadabacteria; Candidatus Dadabacteria bacterium; Candidatus Dadabacteria bacterium UBA1144
1953209	Candidatus Dadabacteria bacterium UBA2774	GCA_002352485.1	Bacteria; Gracilicutes; Deltaproteobacteria/Oligoflexia/Dadabacteria/Thermodesulfobacteria; NA; NA; NA; Dadabacteria; Candidatus Dadabacteria bacterium; Candidatus Dadabacteria bacterium UBA2774
2202153	Thermodesulfobacteria bacterium	GCA_003641595.1	Bacteria; Gracilicutes; Deltaproteobacteria/Oligoflexia/Dadabacteria/Thermodesulfobacteria; NA; NA; NA; Thermodesulfobacteria; Thermodesulfobacteria bacterium; Thermodesulfobacteria bacterium
1653476	Caldimicrobium thiodismutans	GCA_001548275.1	Bacteria; Gracilicutes; Deltaproteobacteria/Oligoflexia/Dadabacteria/Thermodesulfobacteria; Thermodesulfobacteria; Thermodesulfobacteriales; Thermodesulfobacteriaceae; Caldimicrobium; Caldimicrobium thiodismutans; Caldimicrobium thiodismutans
667014	Thermodesulfatator indicus DSM 15286	GCA_000217795.1	Bacteria; Gracilicutes; Deltaproteobacteria/Oligoflexia/Dadabacteria/Thermodesulfobacteria; Thermodesulfobacteria; Thermodesulfobacteriales; Thermodesulfobacteriaceae; Thermodesulfatator; Thermodesulfatator indicus; Thermodesulfatator indicus DSM 15286
289377	Thermodesulfobacterium commune DSM 2178	GCA_000734015.1	Bacteria; Gracilicutes; Deltaproteobacteria/Oligoflexia/Dadabacteria/Thermodesulfobacteria; Thermodesulfobacteria; Thermodesulfobacteriales; Thermodesulfobacteriaceae; Thermodesulfobacterium; Thermodesulfobacterium commune; Thermodesulfobacterium commune DSM 2178
999894	Thermosulfurimonas dismutans	GCA_001652585.1	Bacteria; Gracilicutes; Deltaproteobacteria/Oligoflexia/Dadabacteria/Thermodesulfobacteria; Thermodesulfobacteria; Thermodesulfobacteriales; Thermodesulfobacteriaceae; Thermosulfurimonas; Thermosulfurimonas dismutans; Thermosulfurimonas dismutans
2030827	Candidatus Dependentiae bacterium	GCA_002401785.1	Bacteria; Gracilicutes; Dependentiae; NA; NA; NA; NA; NA; Candidatus Dependentiae bacterium
1974548	Candidatus Desantisbacteria bacterium CG02_land_8_20_14_3_00_49_13	GCA_002781065.1	Bacteria; Gracilicutes; Desantisbacteria; NA; NA; NA; Desantisbacteria; Candidatus Desantisbacteria bacterium; Candidatus Desantisbacteria bacterium CG02_land_8_20_14_3_00_49_13
1817893	Candidatus Desantisbacteria bacterium CG1_02_38_46	GCA_001871015.1	Bacteria; Gracilicutes; Desantisbacteria; NA; NA; NA; Desantisbacteria; Candidatus Desantisbacteria bacterium; Candidatus Desantisbacteria bacterium CG1_02_38_46
1817851	Candidatus Edwardsbacteria bacterium GWF2_54_11	GCA_001777895.1	Bacteria; Gracilicutes; Edwardsbacteria; NA; NA; NA; Edwardsbacteria; Candidatus Edwardsbacteria bacterium; Candidatus Edwardsbacteria bacterium GWF2_54_11
2212470	Candidatus Eisenbacteria bacterium	GCA_003235575.1	Bacteria; Gracilicutes; Eisenbacteria; NA; NA; NA; Eisenbacteria; Candidatus Eisenbacteria bacterium; Candidatus Eisenbacteria bacterium
1817857	Candidatus Eisenbacteria bacterium RBG_19FT_COMBO_70_11	GCA_001777975.1	Bacteria; Gracilicutes; Eisenbacteria; NA; NA; NA; Eisenbacteria; Candidatus Eisenbacteria bacterium; Candidatus Eisenbacteria bacterium RBG_19FT_COMBO_70_11
445932	Elusimicrobium minutum Pei191	GCA_000020145.1	Bacteria; Gracilicutes; Elusimicrobia; Elusimicrobia; Elusimicrobiales; Elusimicrobiaceae; Elusimicrobium; Elusimicrobium minutum; Elusimicrobium minutum Pei191
1408204	Candidatus Endomicrobium trichonymphae	GCA_001730735.1	Bacteria; Gracilicutes; Elusimicrobia; Endomicrobia; Endomicrobiales; Endomicrobiaceae; Endomicrobium; Candidatus Endomicrobium trichonymphae; Candidatus Endomicrobium trichonymphae
1408281	Endomicrobium proavitum	GCA_001027545.1	Bacteria; Gracilicutes; Elusimicrobia; Endomicrobia; Endomicrobiales; Endomicrobiaceae; Endomicrobium; Endomicrobium proavitum; Endomicrobium proavitum
1797936	Elusimicrobia bacterium GWC2_65_9	GCA_001799875.1	Bacteria; Gracilicutes; Elusimicrobia; NA; NA; NA; Elusimicrobia; Elusimicrobia bacterium; Elusimicrobia bacterium GWC2_65_9
471821	uncultured Termite group 1 bacterium phylotype Rs-D17	GCA_000146025.1	Bacteria; Gracilicutes; Elusimicrobia; NA; NA; NA; uncultured; uncultured Termite group 1 bacterium; uncultured Termite group 1 bacterium phylotype Rs-D17
1729713	Candidatus Fermentibacter daniensis	GCA_001618605.1	Bacteria; Gracilicutes; Fermentibacteria; Candidatus Fermentibacteria (class); Candidatus Fermentibacterales; Candidatus Fermentibacteraceae; Candidatus Fermentibacter; Candidatus Fermentibacter daniensis; Candidatus Fermentibacter daniensis
1953186	candidate division Hyd24-12 bacterium UBA5938	GCA_002430795.1	Bacteria; Gracilicutes; Fermentibacteria; NA; NA; NA; candidate division; candidate division Hyd24-12; candidate division Hyd24-12 bacterium UBA5938
1953187	candidate division Hyd24-12 bacterium UBA6080	GCA_002436025.1	Bacteria; Gracilicutes; Fermentibacteria; NA; NA; NA; candidate division; candidate division Hyd24-12; candidate division Hyd24-12 bacterium UBA6080
1902299	Candidatus Sabulitectum silens	GCA_001875255.1	Bacteria; Gracilicutes; Fermentibacteria; NA; NA; NA; Candidatus Sabulitectum; Candidatus Sabulitectum silens; Candidatus Sabulitectum silens
2044591	Candidatus Fermentibacteria bacterium	GCA_002748705.1	Bacteria; Gracilicutes; Fermentibacteria; NA; NA; NA; Fermentibacteria; Candidatus Fermentibacteria bacterium; Candidatus Fermentibacteria bacterium
240015	Acidobacterium capsulatum ATCC 51196	GCA_000022565.1	Bacteria; Gracilicutes; Fischerbacteria/Aminicenantes/Acidobacteria; Acidobacteriia; Acidobacteriales; Acidobacteriaceae; Acidobacterium; Acidobacterium capsulatum; Acidobacterium capsulatum ATCC 51196
204669	Candidatus Koribacter versatilis Ellin345	GCA_000014005.1	Bacteria; Gracilicutes; Fischerbacteria/Aminicenantes/Acidobacteria; Acidobacteriia; Acidobacteriales; Acidobacteriaceae; Candidatus Koribacter; Candidatus Koribacter versatilis; Candidatus Koribacter versatilis Ellin345
1198114	Granulicella tundricola MP5ACTX9	GCA_000178975.2	Bacteria; Gracilicutes; Fischerbacteria/Aminicenantes/Acidobacteria; Acidobacteriia; Acidobacteriales; Acidobacteriaceae; Granulicella; Granulicella tundricola; Granulicella tundricola MP5ACTX9
926566	Terriglobus roseus DSM 18391	GCA_000265425.1	Bacteria; Gracilicutes; Fischerbacteria/Aminicenantes/Acidobacteria; Acidobacteriia; Acidobacteriales; Acidobacteriaceae; Terriglobus; Terriglobus roseus; Terriglobus roseus DSM 18391
981222	Chloracidobacterium thermophilum B	GCA_000226295.1	Bacteria; Gracilicutes; Fischerbacteria/Aminicenantes/Acidobacteria; Blastocatellia; NA; NA; Chloracidobacterium; Chloracidobacterium thermophilum; Chloracidobacterium thermophilum B
910039	Aminicenantes bacterium SCGC AAA252-K06	GCA_000405385.1	Bacteria; Gracilicutes; Fischerbacteria/Aminicenantes/Acidobacteria; NA; NA; NA; Aminicenantes; Aminicenantes bacterium; Aminicenantes bacterium SCGC AAA252-K06
1047034	Aminicenantes bacterium SCGC AAA252-O11	GCA_000398305.1	Bacteria; Gracilicutes; Fischerbacteria/Aminicenantes/Acidobacteria; NA; NA; NA; Aminicenantes; Aminicenantes bacterium; Aminicenantes bacterium SCGC AAA252-O11
1797268	Candidatus Aminicenantes bacterium RBG_13_59_9	GCA_001775685.1	Bacteria; Gracilicutes; Fischerbacteria/Aminicenantes/Acidobacteria; NA; NA; NA; Aminicenantes; Candidatus Aminicenantes bacterium; Candidatus Aminicenantes bacterium RBG_13_59_9
1797270	Candidatus Aminicenantes bacterium RBG_13_63_10	GCA_001773825.1	Bacteria; Gracilicutes; Fischerbacteria/Aminicenantes/Acidobacteria; NA; NA; NA; Aminicenantes; Candidatus Aminicenantes bacterium; Candidatus Aminicenantes bacterium RBG_13_63_10
1797271	Candidatus Aminicenantes bacterium RBG_13_64_14	GCA_001773855.1	Bacteria; Gracilicutes; Fischerbacteria/Aminicenantes/Acidobacteria; NA; NA; NA; Aminicenantes; Candidatus Aminicenantes bacterium; Candidatus Aminicenantes bacterium RBG_13_64_14
1817863	Candidatus Fischerbacteria bacterium RBG_13_37_8	GCA_001780385.1	Bacteria; Gracilicutes; Fischerbacteria/Aminicenantes/Acidobacteria; NA; NA; NA; Fischerbacteria; Candidatus Fischerbacteria bacterium; Candidatus Fischerbacteria bacterium RBG_13_37_8
1805354	Candidatus Rokubacteria bacterium 13_1_40CM_2_68_8	GCA_001919035.1	Bacteria; Gracilicutes; Fischerbacteria/Aminicenantes/Acidobacteria; NA; NA; NA; Rokubacteria; Candidatus Rokubacteria bacterium; Candidatus Rokubacteria bacterium 13_1_40CM_2_68_8
379066	Gemmatimonas aurantiaca T-27	GCA_000010305.1	Bacteria; Gracilicutes; Glassbacteria/Gemmatimonadetes; Gemmatimonadetes; Gemmatimonadales; Gemmatimonadaceae; Gemmatimonas; Gemmatimonas aurantiaca; Gemmatimonas aurantiaca T-27
1379270	Gemmatimonas phototrophica	GCA_000695095.2	Bacteria; Gracilicutes; Glassbacteria/Gemmatimonadetes; Gemmatimonadetes; Gemmatimonadales; Gemmatimonadaceae; Gemmatimonas; Gemmatimonas phototrophica; Gemmatimonas phototrophica
1951101	Gemmatimonadales bacterium UBA1138	GCA_002311435.1	Bacteria; Gracilicutes; Glassbacteria/Gemmatimonadetes; Gemmatimonadetes; Gemmatimonadales; NA; Gemmatimonadales; Gemmatimonadales bacterium; Gemmatimonadales bacterium UBA1138
1660163	Gemmatimonadetes bacterium SCN 70-22	GCA_001724275.1	Bacteria; Gracilicutes; Glassbacteria/Gemmatimonadetes; NA; NA; NA; Gemmatimonadetes; Gemmatimonadetes bacterium; Gemmatimonadetes bacterium SCN 70-22
1817865	Candidatus Glassbacteria bacterium GWA2_58_10	GCA_001780805.1	Bacteria; Gracilicutes; Glassbacteria/Gemmatimonadetes; NA; NA; NA; Glassbacteria; Candidatus Glassbacteria bacterium; Candidatus Glassbacteria bacterium GWA2_58_10
1817858	Candidatus Firestonebacteria bacterium GWA2_43_8	GCA_001778315.1	Bacteria; Gracilicutes; Goldbacteria/Firestonebacteria; NA; NA; NA; Firestonebacteria; Candidatus Firestonebacteria bacterium; Candidatus Firestonebacteria bacterium GWA2_43_8
1817859	Candidatus Firestonebacteria bacterium RIFOXYA2_FULL_40_8	GCA_001778355.1	Bacteria; Gracilicutes; Goldbacteria/Firestonebacteria; NA; NA; NA; Firestonebacteria; Candidatus Firestonebacteria bacterium; Candidatus Firestonebacteria bacterium RIFOXYA2_FULL_40_8
2013807	Candidatus Goldbacteria bacterium HGW-Goldbacteria-1	GCA_002839855.1	Bacteria; Gracilicutes; Goldbacteria/Firestonebacteria; NA; NA; NA; Goldbacteria; Candidatus Goldbacteria bacterium; Candidatus Goldbacteria bacterium HGW-Goldbacteria-1
2030809	Candidatus Hydrogenedentes bacterium	GCA_002746185.1	Bacteria; Gracilicutes; Hydrogenedentes; NA; NA; NA; Hydrogenedentes; Candidatus Hydrogenedentes bacterium; Candidatus Hydrogenedentes bacterium
1953211	Candidatus Hydrogenedentes bacterium UBA2224	GCA_002348185.1	Bacteria; Gracilicutes; Hydrogenedentes; NA; NA; NA; Hydrogenedentes; Candidatus Hydrogenedentes bacterium; Candidatus Hydrogenedentes bacterium UBA2224
1953212	Candidatus Hydrogenedentes bacterium UBA6118	GCA_002422525.1	Bacteria; Gracilicutes; Hydrogenedentes; NA; NA; NA; Hydrogenedentes; Candidatus Hydrogenedentes bacterium; Candidatus Hydrogenedentes bacterium UBA6118
1046982	Hydrogenedentes bacterium JGI 0000039-J10	GCA_000380785.1	Bacteria; Gracilicutes; Hydrogenedentes; NA; NA; NA; Hydrogenedentes; Hydrogenedentes bacterium; Hydrogenedentes bacterium JGI 0000039-J10
2250085	Candidatus Hydrothermae bacterium	GCA_003644885.1	Bacteria; Gracilicutes; Hydrothermae; NA; NA; NA; Hydrothermae; Candidatus Hydrothermae bacterium; Candidatus Hydrothermae bacterium
1935123	Candidatus Hydrothermae bacterium JdFR-72	GCA_002011615.1	Bacteria; Gracilicutes; Hydrothermae; NA; NA; NA; Hydrothermae; Candidatus Hydrothermae bacterium; Candidatus Hydrothermae bacterium JdFR-72
1935124	Candidatus Hydrothermae bacterium JdFR-73	GCA_002011675.1	Bacteria; Gracilicutes; Hydrothermae; NA; NA; NA; Hydrothermae; Candidatus Hydrothermae bacterium; Candidatus Hydrothermae bacterium JdFR-73
945713	Ignavibacterium album JCM 16511	GCA_000258405.1	Bacteria; Gracilicutes; Kapabacteria/Ignavibacteriae; Ignavibacteria; Ignavibacteriales; Ignavibacteriaceae; Ignavibacterium; Ignavibacterium album; Ignavibacterium album JCM 16511
1191523	Melioribacter roseus P3M-2	GCA_000279145.1	Bacteria; Gracilicutes; Kapabacteria/Ignavibacteriae; Ignavibacteria; Ignavibacteriales; Melioribacteraceae; Melioribacter; Melioribacter roseus; Melioribacter roseus P3M-2
1974047	Ignavibacteriales bacterium CG18_big_fil_WC_8_21_14_2_50_31_20	GCA_002786785.1	Bacteria; Gracilicutes; Kapabacteria/Ignavibacteriae; Ignavibacteria; Ignavibacteriales; NA; Ignavibacteriales; Ignavibacteriales bacterium; Ignavibacteriales bacterium CG18_big_fil_WC_8_21_14_2_50_31_20
1798429	Ignavibacteria bacterium GWC2_56_12	GCA_001804555.1	Bacteria; Gracilicutes; Kapabacteria/Ignavibacteriae; Ignavibacteria; NA; NA; Ignavibacteria; Ignavibacteria bacterium; Ignavibacteria bacterium GWC2_56_12
1895771	'Candidatus Kapabacteria' thiocyanatum	GCA_001899175.1	Bacteria; Gracilicutes; Kapabacteria/Ignavibacteriae; NA; NA; NA; 'Candidatus Kapabacteria'; 'Candidatus Kapabacteria' thiocyanatum; 'Candidatus Kapabacteria' thiocyanatum
1307763	Kiritimatiella glycovorans	GCA_001017655.1	Bacteria; Gracilicutes; Kiritimatiellaeota; Kiritimatiellae; Kiritimatiellales; Kiritimatiellaceae; Kiritimatiella; Kiritimatiella glycovorans; Kiritimatiella glycovorans
2026752	Kiritimatiellaceae bacterium	GCA_002691095.1	Bacteria; Gracilicutes; Kiritimatiellaeota; Kiritimatiellae; Kiritimatiellales; Kiritimatiellaceae; Kiritimatiellaceae; Kiritimatiellaceae bacterium; Kiritimatiellaceae bacterium
2202731	Kiritimatiellales bacterium	GCA_003230915.1	Bacteria; Gracilicutes; Kiritimatiellaeota; Kiritimatiellae; Kiritimatiellales; NA; Kiritimatiellales; Kiritimatiellales bacterium; Kiritimatiellales bacterium
1643429	Candidatus Kryptobacter tengchongensis	GCA_001442845.1	Bacteria; Gracilicutes; Kryptonia; NA; NA; NA; Candidatus Kryptobacter; Candidatus Kryptobacter tengchongensis; Candidatus Kryptobacter tengchongensis
1643428	Candidatus Thermokryptus mobilis	GCA_001442855.1	Bacteria; Gracilicutes; Kryptonia; NA; NA; NA; Candidatus Thermokryptus; Candidatus Thermokryptus mobilis; Candidatus Thermokryptus mobilis
910047	Candidatus Latescibacter anaerobius SCGC AAA252-E07	GCA_000403035.1	Bacteria; Gracilicutes; Latescibacteria/Handelsmanbacteria; NA; NA; NA; Candidatus Latescibacter; Candidatus Latescibacter anaerobius; Candidatus Latescibacter anaerobius SCGC AAA252-E07
2099671	Candidatus Handelsmanbacteria bacterium	GCA_003559655.1	Bacteria; Gracilicutes; Latescibacteria/Handelsmanbacteria; NA; NA; NA; Handelsmanbacteria; Candidatus Handelsmanbacteria bacterium; Candidatus Handelsmanbacteria bacterium
1956174	Candidatus Latescibacteria bacterium 4484_181	GCA_002049985.1	Bacteria; Gracilicutes; Latescibacteria/Handelsmanbacteria; NA; NA; NA; Latescibacteria; Candidatus Latescibacteria bacterium; Candidatus Latescibacteria bacterium 4484_181
2053569	Lentisphaeria bacterium	GCA_003477185.1	Bacteria; Gracilicutes; Lentisphaerae; Lentisphaeria; NA; NA; Lentisphaeria; Lentisphaeria bacterium; Lentisphaeria bacterium
2094242	Victivallales bacterium CCUG 44730	GCA_002998355.1	Bacteria; Gracilicutes; Lentisphaerae; Lentisphaeria; Victivallales; NA; Victivallales; Victivallales bacterium; Victivallales bacterium CCUG 44730
172901	Victivallis vadensis	GCA_003096415.1	Bacteria; Gracilicutes; Lentisphaerae; Lentisphaeria; Victivallales; Victivallaceae; Victivallis; Victivallis vadensis; Victivallis vadensis
278095	uncultured Lentisphaerae bacterium	GCA_900320095.1	Bacteria; Gracilicutes; Lentisphaerae; NA; NA; NA; uncultured; uncultured Lentisphaerae; uncultured Lentisphaerae bacterium
1817870	Candidatus Lindowbacteria bacterium RIFCSPLOWO2_12_FULL_62_27	GCA_001784175.1	Bacteria; Gracilicutes; Lindowbacteria; NA; NA; NA; Lindowbacteria; Candidatus Lindowbacteria bacterium; Candidatus Lindowbacteria bacterium RIFCSPLOWO2_12_FULL_62_27
1975524	Candidatus Marinimicrobia bacterium CG08_land_8_20_14_0_20_45_22	GCA_002774355.1	Bacteria; Gracilicutes; Marinimicrobia; NA; NA; NA; Marinimicrobia; Candidatus Marinimicrobia bacterium; Candidatus Marinimicrobia bacterium CG08_land_8_20_14_0_20_45_22
1805240	Candidatus Marinimicrobia bacterium CG1_02_48_14	GCA_001872685.1	Bacteria; Gracilicutes; Marinimicrobia; NA; NA; NA; Marinimicrobia; Candidatus Marinimicrobia bacterium; Candidatus Marinimicrobia bacterium CG1_02_48_14
1953213	Candidatus Marinimicrobia bacterium UBA1134	GCA_002311975.1	Bacteria; Gracilicutes; Marinimicrobia; NA; NA; NA; Marinimicrobia; Candidatus Marinimicrobia bacterium; Candidatus Marinimicrobia bacterium UBA1134
1635280	Marinimicrobia bacterium 46_43	GCA_001509335.1	Bacteria; Gracilicutes; Marinimicrobia; NA; NA; NA; Marinimicrobia; Marinimicrobia bacterium; Marinimicrobia bacterium 46_43
1047055	Marinimicrobia bacterium JGI 0000039-D08	GCA_000405265.1	Bacteria; Gracilicutes; Marinimicrobia; NA; NA; NA; Marinimicrobia; Marinimicrobia bacterium; Marinimicrobia bacterium JGI 0000039-D08
1640516	candidate division NC10 bacterium CSP1-5	GCA_001443495.1	Bacteria; Gracilicutes; Methylomirabilia; NA; NA; NA; candidate division; NC10; candidate division NC10 bacterium CSP1-5
1801657	candidate division NC10 bacterium RBG_16_65_8	GCA_001772295.1	Bacteria; Gracilicutes; Methylomirabilia; NA; NA; NA; candidate division; NC10; candidate division NC10 bacterium RBG_16_65_8
1801659	candidate division NC10 bacterium RIFCSPLOWO2_12_FULL_66_18	GCA_001771285.1	Bacteria; Gracilicutes; Methylomirabilia; NA; NA; NA; candidate division; NC10; candidate division NC10 bacterium RIFCSPLOWO2_12_FULL_66_18
2211376	Candidatus Methylomirabilis lanthanidiphila	GCA_900474135.1	Bacteria; Gracilicutes; Methylomirabilia; NA; NA; NA; Candidatus Methylomirabilis; Candidatus Methylomirabilis lanthanidiphila; Candidatus Methylomirabilis lanthanidiphila
671143	Candidatus Methylomirabilis oxyfera	GCA_000091165.1	Bacteria; Gracilicutes; Methylomirabilia; NA; NA; NA; Candidatus Methylomirabilis; Candidatus Methylomirabilis oxyfera; Candidatus Methylomirabilis oxyfera
1974059	Nitrospirae bacterium CG_4_9_14_0_8_um_filter_70_14	GCA_002789415.1	Bacteria; Gracilicutes; Nitrospirae; NA; NA; NA; Nitrospirae; Nitrospirae bacterium; Nitrospirae bacterium CG_4_9_14_0_8_um_filter_70_14
1048260	Leptospirillum ferriphilum ML-04	GCA_000299235.1	Bacteria; Gracilicutes; Nitrospirae; Nitrospira; Nitrospirales; Nitrospiraceae; Leptospirillum; Leptospirillum ferriphilum; Leptospirillum ferriphilum ML-04
42253	Nitrospira moscoviensis	GCA_001273775.1	Bacteria; Gracilicutes; Nitrospirae; Nitrospira; Nitrospirales; Nitrospiraceae; Nitrospira; Nitrospira moscoviensis; Nitrospira moscoviensis
1952976	Nitrospiraceae bacterium UBA2166	GCA_002328825.1	Bacteria; Gracilicutes; Nitrospirae; Nitrospira; Nitrospirales; Nitrospiraceae; Nitrospiraceae; Nitrospiraceae bacterium; Nitrospiraceae bacterium UBA2166
289376	Thermodesulfovibrio yellowstonii DSM 11347	GCA_000020985.1	Bacteria; Gracilicutes; Nitrospirae; Nitrospira; Nitrospirales; Nitrospiraceae; Thermodesulfovibrio; Thermodesulfovibrio yellowstonii; Thermodesulfovibrio yellowstonii DSM 11347
1974737	Candidatus Omnitrophica bacterium CG_4_9_14_0_2_um_filter_42_8	GCA_002788535.1	Bacteria; Gracilicutes; Omnitrophica; NA; NA; NA; Omnitrophica; Candidatus Omnitrophica bacterium; Candidatus Omnitrophica bacterium CG_4_9_14_0_2_um_filter_42_8
1974756	Candidatus Omnitrophica bacterium CG23_combo_of_CG06-09_8_20_14_all_40_11	GCA_002771195.1	Bacteria; Gracilicutes; Omnitrophica; NA; NA; NA; Omnitrophica; Candidatus Omnitrophica bacterium; Candidatus Omnitrophica bacterium CG23_combo_of_CG06-09_8_20_14_all_40_11
1801815	Omnitrophica bacterium GWA2_50_21	GCA_001804005.1	Bacteria; Gracilicutes; Omnitrophica; NA; NA; NA; Omnitrophica; Omnitrophica bacterium; Omnitrophica bacterium GWA2_50_21
1801835	Omnitrophica bacterium RIFOXYB12_FULL_50_7	GCA_001804345.1	Bacteria; Gracilicutes; Omnitrophica; NA; NA; NA; Omnitrophica; Omnitrophica bacterium; Omnitrophica bacterium RIFOXYB12_FULL_50_7
1801865	Omnitrophica WOR_2 bacterium RIFCSPLOWO2_02_FULL_50_19	GCA_001805805.1	Bacteria; Gracilicutes; Omnitrophica; NA; NA; NA; Omnitrophica; Omnitrophica WOR_2; Omnitrophica WOR_2 bacterium RIFCSPLOWO2_02_FULL_50_19
174633	Candidatus Kuenenia stuttgartiensis	GCA_002418245.1	Bacteria; Gracilicutes; Planctomycetes; Candidatus Brocadiae; Candidatus Brocadiales; Candidatus Brocadiaceae; Candidatus Kuenenia; Candidatus Kuenenia stuttgartiensis; Candidatus Kuenenia stuttgartiensis
575540	Isosphaera pallida ATCC 43644	GCA_000186345.1	Bacteria; Gracilicutes; Planctomycetes; Planctomycetia; Planctomycetales; Isosphaeraceae; Isosphaera; Isosphaera pallida; Isosphaera pallida ATCC 43644
530564	Pirellula staleyi DSM 6068	GCA_000025185.1	Bacteria; Gracilicutes; Planctomycetes; Planctomycetia; Planctomycetales; Planctomycetaceae; Pirellula; Pirellula staleyi; Pirellula staleyi DSM 6068
521674	Planctopirus limnophila DSM 3776	GCA_000092105.1	Bacteria; Gracilicutes; Planctomycetes; Planctomycetia; Planctomycetales; Planctomycetaceae; Planctopirus; Planctopirus limnophila; Planctopirus limnophila DSM 3776
756272	Rubinisphaera brasiliensis DSM 5305	GCA_000165715.3	Bacteria; Gracilicutes; Planctomycetes; Planctomycetia; Planctomycetales; Planctomycetaceae; Rubinisphaera; Rubinisphaera brasiliensis; Rubinisphaera brasiliensis DSM 5305
2026781	Candidatus Poribacteria bacterium	GCA_002686625.1	Bacteria; Gracilicutes; Poribacteria; NA; NA; NA; Poribacteria; Candidatus Poribacteria bacterium; Candidatus Poribacteria bacterium
1104566	Candidatus Poribacteria bacterium WGA-3G	GCA_000406005.1	Bacteria; Gracilicutes; Poribacteria; NA; NA; NA; Poribacteria; Candidatus Poribacteria bacterium; Candidatus Poribacteria bacterium WGA-3G
637389	Acidithiobacillus caldus ATCC 51756	GCA_000175575.2	Bacteria; Gracilicutes; Proteobacteria; Acidithiobacillia/Muproteobacteria; Acidithiobacillales; Acidithiobacillaceae; Acidithiobacillus; Acidithiobacillus caldus; Acidithiobacillus caldus ATCC 51756
243159	Acidithiobacillus ferrooxidans ATCC 23270	GCA_000021485.1	Bacteria; Gracilicutes; Proteobacteria; Acidithiobacillia/Muproteobacteria; Acidithiobacillales; Acidithiobacillaceae; Acidithiobacillus; Acidithiobacillus ferrooxidans; Acidithiobacillus ferrooxidans ATCC 23270
930	Acidithiobacillus thiooxidans	GCA_000709715.1	Bacteria; Gracilicutes; Proteobacteria; Acidithiobacillia/Muproteobacteria; Acidithiobacillales; Acidithiobacillaceae; Acidithiobacillus; Acidithiobacillus thiooxidans; Acidithiobacillus thiooxidans
1703384	Acidithiobacillales bacterium SM1_46	GCA_001304215.1	Bacteria; Gracilicutes; Proteobacteria; Acidithiobacillia/Muproteobacteria; Acidithiobacillales; NA; Acidithiobacillales; Acidithiobacillales bacterium; Acidithiobacillales bacterium SM1_46
1123368	Thermithiobacillus tepidarius DSM 3134	GCA_000423825.1	Bacteria; Gracilicutes; Proteobacteria; Acidithiobacillia/Muproteobacteria; Acidithiobacillales; Thermithiobacillaceae; Thermithiobacillus; Thermithiobacillus tepidarius; Thermithiobacillus tepidarius DSM 3134
1817759	Candidatus Muproteobacteria bacterium RBG_16_65_31	GCA_001785055.1	Bacteria; Gracilicutes; Proteobacteria; Acidithiobacillia/Muproteobacteria; NA; NA; Candidatus Muproteobacteria; Candidatus Muproteobacteria bacterium; Candidatus Muproteobacteria bacterium RBG_16_65_31
190650	Caulobacter vibrioides CB15	GCA_000006905.1	Bacteria; Gracilicutes; Proteobacteria; Alphaproteobacteria; Caulobacterales; Caulobacteraceae; Caulobacter; Caulobacter vibrioides; Caulobacter vibrioides CB15
258594	Rhodopseudomonas palustris CGA009	GCA_000195775.1	Bacteria; Gracilicutes; Proteobacteria; Alphaproteobacteria; Rhizobiales; Bradyrhizobiaceae; Rhodopseudomonas; Rhodopseudomonas palustris; Rhodopseudomonas palustris CGA009
204722	Brucella suis 1330	GCA_000007505.1	Bacteria; Gracilicutes; Proteobacteria; Alphaproteobacteria; Rhizobiales; Brucellaceae; Brucella; Brucella suis; Brucella suis 1330
246200	Ruegeria pomeroyi DSS-3	GCA_000011965.2	Bacteria; Gracilicutes; Proteobacteria; Alphaproteobacteria; Rhodobacterales; Rhodobacteraceae; Ruegeria; Ruegeria pomeroyi; Ruegeria pomeroyi DSS-3
272947	Rickettsia prowazekii str. Madrid E	GCA_000195735.1	Bacteria; Gracilicutes; Proteobacteria; Alphaproteobacteria; Rickettsiales; Rickettsiaceae; Rickettsia; Rickettsia prowazekii; Rickettsia prowazekii str. Madrid E
264203	Zymomonas mobilis subsp. mobilis ZM4 = ATCC 31821	GCA_000007105.1	Bacteria; Gracilicutes; Proteobacteria; Alphaproteobacteria; Sphingomonadales; Sphingomonadaceae; Zymomonas; Zymomonas mobilis; Zymomonas mobilis subsp. mobilis ZM4 = ATCC 31821
257310	Bordetella bronchiseptica RB50	GCA_000195675.1	Bacteria; Gracilicutes; Proteobacteria; Betaproteobacteria/Hydrogenophilalia; Burkholderiales; Alcaligenaceae; Bordetella; Bordetella bronchiseptica; Bordetella bronchiseptica RB50
297	Hydrogenophilus thermoluteolus	GCA_003574215.1	Bacteria; Gracilicutes; Proteobacteria; Betaproteobacteria/Hydrogenophilalia; Hydrogenophilales; Hydrogenophilaceae; Hydrogenophilus; Hydrogenophilus thermoluteolus; Hydrogenophilus thermoluteolus
1123354	Tepidiphilus margaritifer DSM 15129	GCA_000425565.1	Bacteria; Gracilicutes; Proteobacteria; Betaproteobacteria/Hydrogenophilalia; Hydrogenophilales; Hydrogenophilaceae; Tepidiphilus; Tepidiphilus margaritifer; Tepidiphilus margaritifer DSM 15129
1970515	Hydrogenophilales bacterium 12-61-10	GCA_002279795.1	Bacteria; Gracilicutes; Proteobacteria; Betaproteobacteria/Hydrogenophilalia; Hydrogenophilales; NA; Hydrogenophilales; Hydrogenophilales bacterium; Hydrogenophilales bacterium 12-61-10
1974028	Hydrogenophilales bacterium CG_4_10_14_3_um_filter_63_21	GCA_002784045.1	Bacteria; Gracilicutes; Proteobacteria; Betaproteobacteria/Hydrogenophilalia; Hydrogenophilales; NA; Hydrogenophilales; Hydrogenophilales bacterium; Hydrogenophilales bacterium CG_4_10_14_3_um_filter_63_21
1974034	Hydrogenophilales bacterium CG15_BIG_FIL_POST_REV_8_21_14_020_62_31	GCA_002783355.1	Bacteria; Gracilicutes; Proteobacteria; Betaproteobacteria/Hydrogenophilalia; Hydrogenophilales; NA; Hydrogenophilales; Hydrogenophilales bacterium; Hydrogenophilales bacterium CG15_BIG_FIL_POST_REV_8_21_14_020_62_31
243365	Chromobacterium violaceum ATCC 12472	GCA_000007705.1	Bacteria; Gracilicutes; Proteobacteria; Betaproteobacteria/Hydrogenophilalia; Neisseriales; Chromobacteriaceae; Chromobacterium; Chromobacterium violaceum; Chromobacterium violaceum ATCC 12472
122586	Neisseria meningitidis MC58	GCA_000008805.1	Bacteria; Gracilicutes; Proteobacteria; Betaproteobacteria/Hydrogenophilalia; Neisseriales; Neisseriaceae; Neisseria; Neisseria meningitidis; Neisseria meningitidis MC58
228410	Nitrosomonas europaea ATCC 19718	GCA_000009145.1	Bacteria; Gracilicutes; Proteobacteria; Betaproteobacteria/Hydrogenophilalia; Nitrosomonadales; Nitrosomonadaceae; Nitrosomonas; Nitrosomonas europaea; Nitrosomonas europaea ATCC 19718
159087	Dechloromonas aromatica RCB	GCA_000012425.1	Bacteria; Gracilicutes; Proteobacteria; Betaproteobacteria/Hydrogenophilalia; Rhodocyclales; Azonexaceae; Dechloromonas; Dechloromonas aromatica; Dechloromonas aromatica RCB
246197	Myxococcus xanthus DK 1622	GCF_000012685.1	Bacteria; Gracilicutes; Proteobacteria; Deltaproteobacteria; Myxococcales; Myxococcaceae; Myxococcus; Myxococcus xanthus; Myxococcus xanthus DK 1622
960	Bacteriovorax stolpii	GCA_002872415.1	Bacteria; Gracilicutes; Proteobacteria; Deltaproteobacteria/Oligoflexia/Dadabacteria/Thermodesulfobacteria; Bacteriovoracales; Bacteriovoracaceae; Bacteriovorax; Bacteriovorax stolpii; Bacteriovorax stolpii
862908	Halobacteriovorax marinus SJ	GCA_000210915.2	Bacteria; Gracilicutes; Proteobacteria; Deltaproteobacteria/Oligoflexia/Dadabacteria/Thermodesulfobacteria; Bacteriovoracales; Halobacteriovoraceae; Halobacteriovorax; Halobacteriovorax marinus; Halobacteriovorax marinus SJ
264462	Bdellovibrio bacteriovorus HD100	GCA_000196175.1	Bacteria; Gracilicutes; Proteobacteria; Deltaproteobacteria/Oligoflexia/Dadabacteria/Thermodesulfobacteria; Bdellovibrionales; Bdellovibrionaceae; Bdellovibrio; Bdellovibrio bacteriovorus; Bdellovibrio bacteriovorus HD100
1797401	Bdellovibrionales bacterium RIFOXYD1_FULL_39_84	GCA_001770125.1	Bacteria; Gracilicutes; Proteobacteria; Deltaproteobacteria/Oligoflexia/Dadabacteria/Thermodesulfobacteria; Bdellovibrionales; NA; Bdellovibrionales; Bdellovibrionales bacterium; Bdellovibrionales bacterium RIFOXYD1_FULL_39_84
177439	Desulfotalea psychrophila LSv54	GCA_000025945.1	Bacteria; Gracilicutes; Proteobacteria; Deltaproteobacteria/Oligoflexia/Dadabacteria/Thermodesulfobacteria; Desulfobacterales; Desulfobulbaceae; Desulfotalea; Desulfotalea psychrophila; Desulfotalea psychrophila LSv54
882	Desulfovibrio vulgaris str. Hildenborough	GCA_000195755.1	Bacteria; Gracilicutes; Proteobacteria; Deltaproteobacteria/Oligoflexia/Dadabacteria/Thermodesulfobacteria; Desulfovibrionales; Desulfovibrionaceae; Desulfovibrio; Desulfovibrio vulgaris; Desulfovibrio vulgaris str. Hildenborough
338963	Pelobacter carbinolicus DSM 2380	GCA_000012885.1	Bacteria; Gracilicutes; Proteobacteria; Deltaproteobacteria/Oligoflexia/Dadabacteria/Thermodesulfobacteria; Desulfuromonadales; Desulfuromonadaceae; Pelobacter; Pelobacter carbinolicus; Pelobacter carbinolicus DSM 2380
243231	Geobacter sulfurreducens PCA	GCA_000007985.2	Bacteria; Gracilicutes; Proteobacteria; Deltaproteobacteria/Oligoflexia/Dadabacteria/Thermodesulfobacteria; Desulfuromonadales; Geobacteraceae; Geobacter; Geobacter sulfurreducens; Geobacter sulfurreducens PCA
290397	Anaeromyxobacter dehalogenans 2CP-C	GCA_000013385.1	Bacteria; Gracilicutes; Proteobacteria; Deltaproteobacteria/Oligoflexia/Dadabacteria/Thermodesulfobacteria; Myxococcales; Anaeromyxobacteraceae; Anaeromyxobacter; Anaeromyxobacter dehalogenans; Anaeromyxobacter dehalogenans 2CP-C
1915309	Silvanigrella aquatica	GCA_001907975.2	Bacteria; Gracilicutes; Proteobacteria; Deltaproteobacteria/Oligoflexia/Dadabacteria/Thermodesulfobacteria; Silvanigrellales; Silvanigrellaceae; Silvanigrella; Silvanigrella aquatica; Silvanigrella aquatica
192222	Campylobacter jejuni subsp. jejuni NCTC 11168 = ATCC 700819	GCA_000009085.1	Bacteria; Gracilicutes; Proteobacteria; Epsilonproteobacteria; Campylobacterales; Campylobacteraceae; Campylobacter; Campylobacter jejuni; Campylobacter jejuni subsp. jejuni NCTC 11168 = ATCC 700819
85962	Helicobacter pylori 26695	GCA_000008525.1	Bacteria; Gracilicutes; Proteobacteria; Epsilonproteobacteria; Campylobacterales; Helicobacteraceae; Helicobacter; Helicobacter pylori; Helicobacter pylori 26695
326298	Sulfurimonas denitrificans DSM 1251	GCA_000012965.1	Bacteria; Gracilicutes; Proteobacteria; Epsilonproteobacteria; Campylobacterales; Helicobacteraceae; Sulfurimonas; Sulfurimonas denitrificans; Sulfurimonas denitrificans DSM 1251
273121	Wolinella succinogenes DSM 1740	GCA_000196135.1	Bacteria; Gracilicutes; Proteobacteria; Epsilonproteobacteria; Campylobacterales; Helicobacteraceae; Wolinella; Wolinella succinogenes; Wolinella succinogenes DSM 1740
387092	Nitratiruptor sp. SB155-2	GCA_000010325.1	Bacteria; Gracilicutes; Proteobacteria; Epsilonproteobacteria; NA; NA; Nitratiruptor; Nitratiruptor sp.; Nitratiruptor sp. SB155-2
83333	Escherichia coli K-12	GCA_000800765.1	Bacteria; Gracilicutes; Proteobacteria; Gammaproteobacteria; Enterobacterales; Enterobacteriaceae; Escherichia; Escherichia coli; Escherichia coli K-12
218491	Pectobacterium atrosepticum SCRI1043	GCA_000011605.1	Bacteria; Gracilicutes; Proteobacteria; Gammaproteobacteria; Enterobacterales; Pectobacteriaceae; Pectobacterium; Pectobacterium atrosepticum; Pectobacterium atrosepticum SCRI1043
71421	Haemophilus influenzae Rd KW20	GCA_000027305.1	Bacteria; Gracilicutes; Proteobacteria; Gammaproteobacteria; Pasteurellales; Pasteurellaceae; Haemophilus; Haemophilus influenzae; Haemophilus influenzae Rd KW20
272843	Pasteurella multocida subsp. multocida str. Pm70	GCA_000006825.1	Bacteria; Gracilicutes; Proteobacteria; Gammaproteobacteria; Pasteurellales; Pasteurellaceae; Pasteurella; Pasteurella multocida; Pasteurella multocida subsp. multocida str. Pm70
243277	Vibrio cholerae O1 biovar El Tor str. N16961	GCA_000006745.1	Bacteria; Gracilicutes; Proteobacteria; Gammaproteobacteria; Vibrionales; Vibrionaceae; Vibrio; Vibrio cholerae; Vibrio cholerae O1 biovar El Tor str. N16961
2035771	Candidatus Lambdaproteobacteria bacterium	GCA_002753255.1	Bacteria; Gracilicutes; Proteobacteria; Lambdaproteobacteria; NA; NA; Candidatus Lambdaproteobacteria; Candidatus Lambdaproteobacteria bacterium; Candidatus Lambdaproteobacteria bacterium
1817773	Candidatus Lambdaproteobacteria bacterium RIFOXYD2_FULL_56_26	GCA_001783715.1	Bacteria; Gracilicutes; Proteobacteria; Lambdaproteobacteria; NA; NA; Candidatus Lambdaproteobacteria; Candidatus Lambdaproteobacteria bacterium; Candidatus Lambdaproteobacteria bacterium RIFOXYD2_FULL_56_26
1921086	Mariprofundus aestuarium	GCA_002795805.1	Bacteria; Gracilicutes; Proteobacteria; Zetaproteobacteria; Mariprofundales; Mariprofundaceae; Mariprofundus; Mariprofundus aestuarium; Mariprofundus aestuarium
1921087	Mariprofundus ferrinatatus	GCA_002795825.1	Bacteria; Gracilicutes; Proteobacteria; Zetaproteobacteria; Mariprofundales; Mariprofundaceae; Mariprofundus; Mariprofundus ferrinatatus; Mariprofundus ferrinatatus
1485545	Ghiorsea bivora	GCA_000744415.1	Bacteria; Gracilicutes; Proteobacteria; Zetaproteobacteria; NA; NA; Ghiorsea; Ghiorsea bivora; Ghiorsea bivora
1131284	zeta proteobacterium SCGC AB-137-C09	GCA_000379225.1	Bacteria; Gracilicutes; Proteobacteria; Zetaproteobacteria; NA; NA; zeta; zeta proteobacterium; zeta proteobacterium SCGC AB-137-C09
1974123	Zetaproteobacteria bacterium CG06_land_8_20_14_3_00_59_53	GCA_002779605.1	Bacteria; Gracilicutes; Proteobacteria; Zetaproteobacteria; NA; NA; Zetaproteobacteria; Zetaproteobacteria bacterium; Zetaproteobacteria bacterium CG06_land_8_20_14_3_00_59_53
59374	Fibrobacter succinogenes subsp. succinogenes S85	GCA_000024665.1	Bacteria; Gracilicutes; Raymondbacteria/Fibrobacteres; Fibrobacteria; Fibrobacterales; Fibrobacteraceae; Fibrobacter; Fibrobacter succinogenes; Fibrobacter succinogenes subsp. succinogenes S85
1674900	Fibrobacterales bacterium Fibro_02	GCA_001603905.1	Bacteria; Gracilicutes; Raymondbacteria/Fibrobacteres; Fibrobacteria; Fibrobacterales; NA; Fibrobacterales; Fibrobacterales bacterium; Fibrobacterales bacterium Fibro_02
1704279	Candidatus Fibromonas termitidis	GCA_001462245.1	Bacteria; Gracilicutes; Raymondbacteria/Fibrobacteres; Fibrobacteria; Fibromonadales; Fibromonadaceae; Candidatus Fibromonas; Candidatus Fibromonas termitidis; Candidatus Fibromonas termitidis
1704281	Fibrobacteria bacterium GUT307	GCA_001462235.1	Bacteria; Gracilicutes; Raymondbacteria/Fibrobacteres; Fibrobacteria; NA; NA; Fibrobacteria; Fibrobacteria bacterium; Fibrobacteria bacterium GUT307
1805149	Fibrobacteres bacterium CG2_30_45_31	GCA_001873075.1	Bacteria; Gracilicutes; Raymondbacteria/Fibrobacteres; NA; NA; NA; Fibrobacteres; Fibrobacteres bacterium; Fibrobacteres bacterium CG2_30_45_31
1817884	Candidatus Raymondbacteria bacterium RifOxyA12_full_50_37	GCA_001789195.1	Bacteria; Gracilicutes; Raymondbacteria/Fibrobacteres; NA; NA; NA; Raymondbacteria; Candidatus Raymondbacteria bacterium; Candidatus Raymondbacteria bacterium RifOxyA12_full_50_37
716817	Rubricoccus marinus	GCA_002257665.1	Bacteria; Gracilicutes; Rhodothermaeota; Rhodothermia; Rhodothermales; Rubricoccaceae; Rubricoccus; Rubricoccus marinus; Rubricoccus marinus
1196024	Rubrivirga marina	GCA_002283365.1	Bacteria; Gracilicutes; Rhodothermaeota; Rhodothermia; Rhodothermales; Rubricoccaceae; Rubrivirga; Rubrivirga marina; Rubrivirga marina
1961794	Rubrivirga sp. SAORIC476	GCA_002283555.1	Bacteria; Gracilicutes; Rhodothermaeota; Rhodothermia; Rhodothermales; Rubricoccaceae; Rubrivirga; Rubrivirga sp.; Rubrivirga sp. SAORIC476
890426	Salinivenus lutea	GCA_002894685.1	Bacteria; Gracilicutes; Rhodothermaeota; Rhodothermia; Rhodothermales; Salinibacteraceae; Salinivenus; Salinivenus lutea; Salinivenus lutea
1805372	Candidatus Rokubacteria bacterium 13_2_20CM_69_15_1	GCA_001914535.1	Bacteria; Gracilicutes; Rokubacteria; NA; NA; NA; Rokubacteria; Candidatus Rokubacteria bacterium; Candidatus Rokubacteria bacterium 13_2_20CM_69_15_1
1802095	Candidatus Rokubacteria bacterium GWA2_70_23	GCA_001788395.1	Bacteria; Gracilicutes; Rokubacteria; NA; NA; NA; Rokubacteria; Candidatus Rokubacteria bacterium; Candidatus Rokubacteria bacterium GWA2_70_23
1802103	Candidatus Rokubacteria bacterium RIFCSPHIGHO2_12_FULL_73_22	GCA_001788475.1	Bacteria; Gracilicutes; Rokubacteria; NA; NA; NA; Rokubacteria; Candidatus Rokubacteria bacterium; Candidatus Rokubacteria bacterium RIFCSPHIGHO2_12_FULL_73_22
2419984	Candidatus Schekmanbacteria bacterium	GCA_003695725.1	Bacteria; Gracilicutes; Schekmanbacteria; NA; NA; NA; Schekmanbacteria; Candidatus Schekmanbacteria bacterium; Candidatus Schekmanbacteria bacterium
1817879	Candidatus Schekmanbacteria bacterium RBG_16_38_10	GCA_001788635.1	Bacteria; Gracilicutes; Schekmanbacteria; NA; NA; NA; Schekmanbacteria; Candidatus Schekmanbacteria bacterium; Candidatus Schekmanbacteria bacterium RBG_16_38_10
1817881	Candidatus Schekmanbacteria bacterium RIFCSPHIGHO2_02_FULL_38_11	GCA_001790785.1	Bacteria; Gracilicutes; Schekmanbacteria; NA; NA; NA; Schekmanbacteria; Candidatus Schekmanbacteria bacterium; Candidatus Schekmanbacteria bacterium RIFCSPHIGHO2_02_FULL_38_11
565034	Brachyspira hyodysenteriae WA1	GCA_000022105.1	Bacteria; Gracilicutes; Spirochaetes; Spirochaetia; Brachyspirales; Brachyspiraceae; Brachyspira; Brachyspira hyodysenteriae; Brachyspira hyodysenteriae WA1
189518	Leptospira interrogans serovar Lai str. 56601	GCA_000092565.1	Bacteria; Gracilicutes; Spirochaetes; Spirochaetia; Leptospirales; Leptospiraceae; Leptospira; Leptospira interrogans; Leptospira interrogans serovar Lai str. 56601
412419	Borrelia duttonii Ly	GCA_000019685.1	Bacteria; Gracilicutes; Spirochaetes; Spirochaetia; Spirochaetales; Borreliaceae; Borrelia; Borrelia duttonii; Borrelia duttonii Ly
290434	Borreliella bavariensis PBi	GCA_000196215.1	Bacteria; Gracilicutes; Spirochaetes; Spirochaetia; Spirochaetales; Borreliaceae; Borreliella; Borreliella bavariensis; Borreliella bavariensis PBi
243276	Treponema pallidum subsp. pallidum str. Nichols	GCA_000008605.1	Bacteria; Gracilicutes; Spirochaetes; Spirochaetia; Spirochaetales; Spirochaetaceae; Treponema; Treponema pallidum; Treponema pallidum subsp. pallidum str. Nichols
2250252	Candidatus Sumerlaea chitinovorans	GCA_003290465.1	Bacteria; Gracilicutes; Sumerlaeota; Candidatus Sumerlaeia; Candidatus Sumerlaeales; Candidatus Sumerlaeaceae; Candidatus Sumerlaea; Candidatus Sumerlaea chitinovorans; Candidatus Sumerlaea chitinovorans
910028	BRC1 bacterium SCGC AAA252-M09	GCA_000399785.1	Bacteria; Gracilicutes; Sumerlaeota; NA; NA; NA; BRC1; BRC1 bacterium; BRC1 bacterium SCGC AAA252-M09
2013722	candidate division BRC1 bacterium HGW-BRC1-1	GCA_002842095.1	Bacteria; Gracilicutes; Sumerlaeota; NA; NA; NA; candidate division; candidate division BRC1; candidate division BRC1 bacterium HGW-BRC1-1
1974048	Nitrospinae bacterium CG11_big_fil_rev_8_21_14_0_20_45_15	GCA_002787235.1	Bacteria; Gracilicutes; Tectomicrobia/Nitrospinae; NA; NA; NA; Nitrospinae; Nitrospinae bacterium; Nitrospinae bacterium CG11_big_fil_rev_8_21_14_0_20_45_15
1801684	Nitrospinae bacterium RIFCSPLOWO2_02_39_17	GCA_001803575.1	Bacteria; Gracilicutes; Tectomicrobia/Nitrospinae; NA; NA; NA; Nitrospinae; Nitrospinae bacterium; Nitrospinae bacterium RIFCSPLOWO2_02_39_17
1802342	Candidatus Tectomicrobia bacterium RIFCSPLOWO2_02_FULL_70_19	GCA_001790935.1	Bacteria; Gracilicutes; Tectomicrobia/Nitrospinae; NA; NA; NA; Tectomicrobia; Candidatus Tectomicrobia bacterium; Candidatus Tectomicrobia bacterium RIFCSPLOWO2_02_FULL_70_19
1266370	Nitrospina gracilis 3/211	GCA_000341545.2	Bacteria; Gracilicutes; Tectomicrobia/Nitrospinae; Nitrospinia; Nitrospinales; Nitrospinaceae; Nitrospina; Nitrospina gracilis; Nitrospina gracilis 3/211
1946980	Nitrospina sp. UBA6727	GCA_002454045.1	Bacteria; Gracilicutes; Tectomicrobia/Nitrospinae; Nitrospinia; Nitrospinales; Nitrospinaceae; Nitrospina; Nitrospina sp.; Nitrospina sp. UBA6727
481448	Methylacidiphilum infernorum V4	GCA_000019665.1	Bacteria; Gracilicutes; Verrucomicrobia; Methylacidiphilae; Methylacidiphilales; Methylacidiphilaceae; Methylacidiphilum; Methylacidiphilum infernorum; Methylacidiphilum infernorum V4
1637999	Verrucomicrobia bacterium IMCC26134	GCA_000972765.1	Bacteria; Gracilicutes; Verrucomicrobia; NA; NA; NA; Verrucomicrobia; Verrucomicrobia bacterium; Verrucomicrobia bacterium IMCC26134
452637	Opitutus terrae PB90-1	GCA_000019965.1	Bacteria; Gracilicutes; Verrucomicrobia; Opitutae; Opitutales; Opitutaceae; Opitutus; Opitutus terrae; Opitutus terrae PB90-1
1704307	Candidatus Xiphinematobacter sp. Idaho Grape	GCA_001318295.1	Bacteria; Gracilicutes; Verrucomicrobia; Spartobacteria; NA; NA; Candidatus Xiphinematobacter; Candidatus Xiphinematobacter sp.; Candidatus Xiphinematobacter sp. Idaho Grape
349741	Akkermansia muciniphila ATCC BAA-835	GCA_000020225.1	Bacteria; Gracilicutes; Verrucomicrobia; Verrucomicrobiae; Verrucomicrobiales; Akkermansiaceae; Akkermansia; Akkermansia muciniphila; Akkermansia muciniphila ATCC BAA-835
2020626	candidate division bacterium WOR-3 4484_18	GCA_002256535.1	Bacteria; Gracilicutes; WOR-3; NA; NA; NA; candidate division; candidate division bacterium; candidate division bacterium WOR-3 4484_18
2052148	candidate division WOR-3 bacterium	GCA_003152815.1	Bacteria; Gracilicutes; WOR-3; NA; NA; NA; candidate division; WOR-3; candidate division WOR-3 bacterium
1973748	candidate division WOR-3 bacterium JGI_Cruoil_03_44_89	GCA_002245405.1	Bacteria; Gracilicutes; WOR-3; NA; NA; NA; candidate division; WOR-3; candidate division WOR-3 bacterium JGI_Cruoil_03_44_89
1973747	candidate division WOR-3 bacterium JGI_Cruoil_03_51_56	GCA_002245415.1	Bacteria; Gracilicutes; WOR-3; NA; NA; NA; candidate division; WOR-3; candidate division WOR-3 bacterium JGI_Cruoil_03_51_56
1802590	candidate division WOR-3 bacterium RBG_13_43_14	GCA_001771735.1	Bacteria; Gracilicutes; WOR-3; NA; NA; NA; candidate division; WOR-3; candidate division WOR-3 bacterium RBG_13_43_14
2013855	candidate division Zixibacteria bacterium HGW-Zixibacteria-1	GCA_002838945.1	Bacteria; Gracilicutes; Zixibacteria; NA; NA; NA; candidate division; Zixibacteria; candidate division Zixibacteria bacterium HGW-Zixibacteria-1
1802785	candidate division Zixibacteria bacterium RBG_16_48_11	GCA_001775365.1	Bacteria; Gracilicutes; Zixibacteria; NA; NA; NA; candidate division; Zixibacteria; candidate division Zixibacteria bacterium RBG_16_48_11
1802787	candidate division Zixibacteria bacterium RBG_16_53_22	GCA_001775395.1	Bacteria; Gracilicutes; Zixibacteria; NA; NA; NA; candidate division; Zixibacteria; candidate division Zixibacteria bacterium RBG_16_53_22
1802788	candidate division Zixibacteria bacterium RBG_19FT_COMBO_42_43	GCA_001775405.1	Bacteria; Gracilicutes; Zixibacteria; NA; NA; NA; candidate division; Zixibacteria; candidate division Zixibacteria bacterium RBG_19FT_COMBO_42_43
190304	Fusobacterium nucleatum subsp. nucleatum ATCC 25586	GCA_000007325.1	Bacteria; NA; Fusobacteria; Fusobacteriia; Fusobacteriales; Fusobacteriaceae; Fusobacterium; Fusobacterium nucleatum; Fusobacterium nucleatum subsp. nucleatum ATCC 25586
572544	Ilyobacter polytropus DSM 2926	GCA_000165505.1	Bacteria; NA; Fusobacteria; Fusobacteriia; Fusobacteriales; Fusobacteriaceae; Ilyobacter; Ilyobacter polytropus; Ilyobacter polytropus DSM 2926
523794	Leptotrichia buccalis C-1013-b	GCA_000023905.1	Bacteria; NA; Fusobacteria; Fusobacteriia; Fusobacteriales; Leptotrichiaceae; Leptotrichia; Leptotrichia buccalis; Leptotrichia buccalis C-1013-b
526218	Sebaldella termitidis ATCC 33386	GCA_000024405.1	Bacteria; NA; Fusobacteria; Fusobacteriia; Fusobacteriales; Leptotrichiaceae; Sebaldella; Sebaldella termitidis; Sebaldella termitidis ATCC 33386
519441	Streptobacillus moniliformis DSM 12112	GCA_000024565.1	Bacteria; NA; Fusobacteria; Fusobacteriia; Fusobacteriales; Leptotrichiaceae; Streptobacillus; Streptobacillus moniliformis; Streptobacillus moniliformis DSM 12112
1569277	Aerophobetes bacterium AeroCD12-1	GCA_001302425.1	Bacteria; Terrabacteria; Aerophobetes; NA; NA; NA; Aerophobetes; Aerophobetes bacterium; Aerophobetes bacterium AeroCD12-1
913320	Candidatus Aerophobus profundus SCGC AAA252-L23	GCA_000402295.1	Bacteria; Terrabacteria; Aerophobetes; NA; NA; NA; Candidatus Aerophobus; Candidatus Aerophobus profundus; Candidatus Aerophobus profundus SCGC AAA252-L23
1303518	Chthonomonas calidirosea T49	GCA_000427095.1	Bacteria; Terrabacteria; Armatimonadetes; Chthonomonadetes; Chthonomonadales; Chthonomonadaceae; Chthonomonas; Chthonomonas calidirosea; Chthonomonas calidirosea T49
1946338	Chthonomonas sp. UBA2424	GCA_002343025.1	Bacteria; Terrabacteria; Armatimonadetes; Chthonomonadetes; Chthonomonadales; Chthonomonadaceae; Chthonomonas; Chthonomonas sp.; Chthonomonas sp. UBA2424
661478	Fimbriimonas ginsengisoli Gsoil 348	GCA_000724625.1	Bacteria; Terrabacteria; Armatimonadetes; Fimbriimonadia; Fimbriimonadales; Fimbriimonadaceae; Fimbriimonas; Fimbriimonas ginsengisoli; Fimbriimonas ginsengisoli Gsoil 348
2004467	Armatimonadetes bacterium Uphvl-Ar1	GCA_002162075.1	Bacteria; Terrabacteria; Armatimonadetes; NA; NA; NA; Armatimonadetes; Armatimonadetes bacterium; Armatimonadetes bacterium Uphvl-Ar1
2004468	Armatimonadetes bacterium Uphvl-Ar2	GCA_002162095.1	Bacteria; Terrabacteria; Armatimonadetes; NA; NA; NA; Armatimonadetes; Armatimonadetes bacterium; Armatimonadetes bacterium Uphvl-Ar2
1383026	Atribacteria bacterium JGI OTU-1	GCA_000494265.1	Bacteria; Terrabacteria; Atribacteria; NA; NA; NA; Atribacteria; Atribacteria bacterium; Atribacteria bacterium JGI OTU-1
2053509	Candidatus Atribacteria bacterium	GCA_003451675.1	Bacteria; Terrabacteria; Atribacteria; NA; NA; NA; Atribacteria; Candidatus Atribacteria bacterium; Candidatus Atribacteria bacterium
1974490	Candidatus Atribacteria bacterium CG17_big_fil_post_rev_8_21_14_2_50_34_11	GCA_002781685.1	Bacteria; Terrabacteria; Atribacteria; NA; NA; NA; Atribacteria; Candidatus Atribacteria bacterium; Candidatus Atribacteria bacterium CG17_big_fil_post_rev_8_21_14_2_50_34_11
1797291	Candidatus Atribacteria bacterium RBG_19FT_COMBO_35_14	GCA_001773955.1	Bacteria; Terrabacteria; Atribacteria; NA; NA; NA; Atribacteria; Candidatus Atribacteria bacterium; Candidatus Atribacteria bacterium RBG_19FT_COMBO_35_14
1262133	Candidatus Caldatribacterium californiense OP9-cSCG	GCA_000353875.1	Bacteria; Terrabacteria; Atribacteria; NA; NA; NA; Candidatus Caldatribacteirum; Candidatus Caldatribacteirum californiense; Candidatus Caldatribacterium californiense OP9-cSCG
324602	Chloroflexus aurantiacus J-10-fl	GCA_000018865.1	Bacteria; Terrabacteria; Chloroflexi; Chloroflexia; Chloroflexales; Chloroflexaceae; Chloroflexus; Chloroflexus aurantiacus; Chloroflexus aurantiacus J-10-fl
357808	Roseiflexus sp. RS-1	GCA_000016665.1	Bacteria; Terrabacteria; Chloroflexi; Chloroflexia; Chloroflexales; Roseiflexaceae; Roseiflexus; Roseiflexus sp.; Roseiflexus sp. RS-1
243164	Dehalococcoides mccartyi 195	GCA_000011905.1	Bacteria; Terrabacteria; Chloroflexi; Dehalococcoidia; Dehalococcoidales; Dehalococcoidaceae; Dehalococcoides; Dehalococcoides mccartyi; Dehalococcoides mccartyi 195
552811	Dehalogenimonas lykanthroporepellens BL-DC-9	GCA_000143165.1	Bacteria; Terrabacteria; Chloroflexi; Dehalococcoidia; NA; NA; Dehalogenimonas; Dehalogenimonas lykanthroporepellens; Dehalogenimonas lykanthroporepellens BL-DC-9
479434	Sphaerobacter thermophilus DSM 20745	GCA_000024985.1	Bacteria; Terrabacteria; Chloroflexi; Thermomicrobia; Sphaerobacterales; Sphaerobacteraceae; Sphaerobacter; Sphaerobacter thermophilus; Sphaerobacter thermophilus DSM 20745
309801	Thermomicrobium roseum DSM 5159	GCA_000021685.1	Bacteria; Terrabacteria; Chloroflexi; Thermomicrobia; Thermomicrobiales; Thermomicrobiaceae; Thermomicrobium; Thermomicrobium roseum; Thermomicrobium roseum DSM 5159
1259795	Coprothermobacter platensis DSM 11748	GCA_000378005.1	Bacteria; Terrabacteria; Coprothermobacterota; Coprothermobacteria; Coprothermobacterales; Coprothermobacteraceae; Coprothermobacter; Coprothermobacter platensis; Coprothermobacter platensis DSM 11748
309798	Coprothermobacter proteolyticus DSM 5265	GCA_000020945.1	Bacteria; Terrabacteria; Coprothermobacterota; Coprothermobacteria; Coprothermobacterales; Coprothermobacteraceae; Coprothermobacter; Coprothermobacter proteolyticus; Coprothermobacter proteolyticus DSM 5265
511051	Caldisericum exile AZM16c01	GCA_000284335.1	Bacteria; Terrabacteria; Cryosericota/Caldiserica; Caldisericia; Caldisericales; Caldisericaceae; Caldisericum; Caldisericum exile; Caldisericum exile AZM16c01
2290915	Candidatus Cryosericum hinesii	GCA_003570965.1	Bacteria; Terrabacteria; Cryosericota/Caldiserica; Candidatus Cryosericia; Candidatus Cryosericales; Candidatus Cryosericaceae; Candidatus Cryosericum; Candidatus Cryosericum hinesii; Candidatus Cryosericum hinesii
1973933	Caldiserica bacterium CG17_big_fil_post_rev_8_21_14_2_50_35_7	GCA_002783325.1	Bacteria; Terrabacteria; Cryosericota/Caldiserica; NA; NA; NA; Caldiserica; Caldiserica bacterium; Caldiserica bacterium CG17_big_fil_post_rev_8_21_14_2_50_35_7
1953180	Caldiserica bacterium UBA4770	GCA_002403335.1	Bacteria; Terrabacteria; Cryosericota/Caldiserica; NA; NA; NA; Caldiserica; Caldiserica bacterium; Caldiserica bacterium UBA4770
1953183	Caldiserica bacterium UBA646	GCA_002299965.1	Bacteria; Terrabacteria; Cryosericota/Caldiserica; NA; NA; NA; Caldiserica; Caldiserica bacterium; Caldiserica bacterium UBA646
251221	Gloeobacter violaceus PCC 7421	GCA_000011385.1	Bacteria; Terrabacteria; Cyanobacteria; Gloeobacteria; Gloeobacterales; Gloeobacteraceae; Gloeobacter; Gloeobacter violaceus; Gloeobacter violaceus PCC 7421
65093	Halothece sp. PCC 7418	GCA_000317635.1	Bacteria; Terrabacteria; Cyanobacteria; NA; Chroococcales; Aphanothecaceae; Halothece; Halothece sp.; Halothece sp. PCC 7418
41431	Cyanothece sp. PCC 8801	GCA_000021805.1	Bacteria; Terrabacteria; Cyanobacteria; NA; Oscillatoriales; Cyanothecaceae; Cyanothece; Cyanothece sp.; Cyanothece sp. PCC 8801
203124	Trichodesmium erythraeum IMS101	GCA_000014265.1	Bacteria; Terrabacteria; Cyanobacteria; NA; Oscillatoriales; Microcoleaceae; Trichodesmium; Trichodesmium erythraeum; Trichodesmium erythraeum IMS101
74547	Prochlorococcus marinus str. MIT 9313	GCA_000011485.1	Bacteria; Terrabacteria; Cyanobacteria; NA; Synechococcales; Prochloraceae; Prochlorococcus; Prochlorococcus marinus; Prochlorococcus marinus str. MIT 9313
1140	Synechococcus elongatus PCC 7942	GCA_000012525.1	Bacteria; Terrabacteria; Cyanobacteria; NA; Synechococcales; Synechococcaceae; Synechococcus; Synechococcus elongatus; Synechococcus elongatus PCC 7942
197221	Thermosynechococcus elongatus BP-1	GCA_000011345.1	Bacteria; Terrabacteria; Cyanobacteria; NA; Synechococcales; Synechococcaceae; Thermosynechococcus; Thermosynechococcus elongatus; Thermosynechococcus elongatus BP-1
243230	Deinococcus radiodurans R1	GCA_000008565.1	Bacteria; Terrabacteria; Deinococcus-Thermus; Deinococci; Deinococcales; Deinococcaceae; Deinococcus; Deinococcus radiodurans; Deinococcus radiodurans R1
649638	Truepera radiovictrix DSM 17093	GCA_000092425.1	Bacteria; Terrabacteria; Deinococcus-Thermus; Deinococci; Deinococcales; Trueperaceae; Truepera; Truepera radiovictrix; Truepera radiovictrix DSM 17093
504728	Meiothermus ruber DSM 1279	GCA_000024425.1	Bacteria; Terrabacteria; Deinococcus-Thermus; Deinococci; Thermales; Thermaceae; Meiothermus; Meiothermus ruber; Meiothermus ruber DSM 1279
670487	Oceanithermus profundus DSM 14977	GCA_000183745.1	Bacteria; Terrabacteria; Deinococcus-Thermus; Deinococci; Thermales; Thermaceae; Oceanithermus; Oceanithermus profundus; Oceanithermus profundus DSM 14977
300852	Thermus thermophilus HB8	GCA_000091545.1	Bacteria; Terrabacteria; Deinococcus-Thermus; Deinococci; Thermales; Thermaceae; Thermus; Thermus thermophilus; Thermus thermophilus HB8
2010949	Dictyoglomus sp. NZ13-RE01	GCA_002878375.1	Bacteria; Terrabacteria; Dictyoglomi; Dictyoglomia; Dictyoglomales; Dictyoglomaceae; Dictyoglomus; Dictyoglomus sp.; Dictyoglomus sp. NZ13-RE01
309799	Dictyoglomus thermophilum H-6-12	GCA_000020965.1	Bacteria; Terrabacteria; Dictyoglomi; Dictyoglomia; Dictyoglomales; Dictyoglomaceae; Dictyoglomus; Dictyoglomus thermophilum; Dictyoglomus thermophilum H-6-12
2052315	candidate division AD3 bacterium	GCA_003131505.1	Bacteria; Terrabacteria; Dormibacteraeota; NA; NA; NA; candidate division; AD3; candidate division AD3 bacterium
206672	Bifidobacterium longum NCC2705	GCA_000007525.1	Bacteria; Terrabacteria; Eremiobacteraeota/Actinobacteria; Actinobacteria; Bifidobacteriales; Bifidobacteriaceae; Bifidobacterium; Bifidobacterium longum; Bifidobacterium longum NCC2705
196627	Corynebacterium glutamicum ATCC 13032	GCA_000011325.1	Bacteria; Terrabacteria; Eremiobacteraeota/Actinobacteria; Actinobacteria; Corynebacteriales; Corynebacteriaceae; Corynebacterium; Corynebacterium glutamicum; Corynebacterium glutamicum ATCC 13032
83332	Mycobacterium tuberculosis H37Rv	GCA_000195955.2	Bacteria; Terrabacteria; Eremiobacteraeota/Actinobacteria; Actinobacteria; Corynebacteriales; Mycobacteriaceae; Mycobacterium; Mycobacterium tuberculosis; Mycobacterium tuberculosis H37Rv
267747	Cutibacterium acnes KPA171202	GCA_000008345.1	Bacteria; Terrabacteria; Eremiobacteraeota/Actinobacteria; Actinobacteria; Propionibacteriales; Propionibacteriaceae; Cutibacterium; Cutibacterium acnes; Cutibacterium acnes KPA171202
269800	Thermobifida fusca YX	GCA_000012405.1	Bacteria; Terrabacteria; Eremiobacteraeota/Actinobacteria; Actinobacteria; Streptosporangiales; Nocardiopsaceae; Thermobifida; Thermobifida fusca; Thermobifida fusca YX
2052317	candidate division WPS-2 bacterium	GCA_003131245.1	Bacteria; Terrabacteria; Eremiobacteraeota/Actinobacteria; NA; NA; NA; candidate division; WPS-2; candidate division WPS-2 bacterium
1960156	Abditibacterium utsteinense	GCA_002973605.1	Bacteria; Terrabacteria; Fervidibacteria/Abditibacteriota; Abditibacteria; Abditibacteriales; Abitibacteriaceae; Abditibacterium; Abditibacterium utsteinense; Abditibacterium utsteinense
1052813	Fervidibacteria bacterium JGI 0000001-G10	GCA_000397765.1	Bacteria; Terrabacteria; Fervidibacteria/Abditibacteriota; NA; NA; NA; Fervidibacteria; Fervidibacteria bacterium; Fervidibacteria bacterium JGI 0000001-G10
224308	Bacillus subtilis subsp. subtilis str. 168	GCA_000009045.1	Bacteria; Terrabacteria; Firmicutes; Bacilli; Bacillales; Bacillaceae; Bacillus; Bacillus subtilis; Bacillus subtilis subsp. subtilis str. 168
221109	Oceanobacillus iheyensis HTE831	GCA_000011245.1	Bacteria; Terrabacteria; Firmicutes; Bacilli; Bacillales; Bacillaceae; Oceanobacillus; Oceanobacillus iheyensis; Oceanobacillus iheyensis HTE831
169963	Listeria monocytogenes EGD-e	GCA_000196035.1	Bacteria; Terrabacteria; Firmicutes; Bacilli; Bacillales; Listeriaceae; Listeria; Listeria monocytogenes; Listeria monocytogenes EGD-e
158878	Staphylococcus aureus subsp. aureus Mu50	GCA_000009665.1	Bacteria; Terrabacteria; Firmicutes; Bacilli; Bacillales; Staphylococcaceae; Staphylococcus; Staphylococcus aureus; Staphylococcus aureus subsp. aureus Mu50
272623	Lactococcus lactis subsp. lactis Il1403	GCA_000006865.1	Bacteria; Terrabacteria; Firmicutes; Bacilli; Lactobacillales; Streptococcaceae; Lactococcus; Lactococcus lactis; Lactococcus lactis subsp. lactis Il1403
272562	Clostridium acetobutylicum ATCC 824	GCA_000008765.1	Bacteria; Terrabacteria; Firmicutes; Clostridia; Clostridiales; Clostridiaceae; Clostridium; Clostridium acetobutylicum; Clostridium acetobutylicum ATCC 824
292459	Symbiobacterium thermophilum IAM 14863	GCA_000009905.1	Bacteria; Terrabacteria; Firmicutes; Clostridia; Clostridiales; Symbiobacteriaceae; Symbiobacterium; Symbiobacterium thermophilum; Symbiobacterium thermophilum IAM 14863
373903	Halothermothrix orenii H 168	GCA_000020485.1	Bacteria; Terrabacteria; Firmicutes; Clostridia; Halanaerobiales; Halanaerobiaceae; Halothermothrix; Halothermothrix orenii; Halothermothrix orenii H 168
457570	Natranaerobius thermophilus JW/NM-WN-LF	GCA_000020005.1	Bacteria; Terrabacteria; Firmicutes; Clostridia; Natranaerobiales; Natranaerobiaceae; Natranaerobius; Natranaerobius thermophilus; Natranaerobius thermophilus JW/NM-WN-LF
273068	Caldanaerobacter subterraneus subsp. tengcongensis MB4	GCA_000007085.1	Bacteria; Terrabacteria; Firmicutes; Clostridia; Thermoanaerobacterales; Thermoanaerobacteraceae; Caldanaerobacter; Caldanaerobacter subterraneus; Caldanaerobacter subterraneus subsp. tengcongensis MB4
246194	Carboxydothermus hydrogenoformans Z-2901	GCA_000012865.1	Bacteria; Terrabacteria; Firmicutes; Clostridia; Thermoanaerobacterales; Thermoanaerobacteraceae; Carboxydothermus; Carboxydothermus hydrogenoformans; Carboxydothermus hydrogenoformans Z-2901
264732	Moorella thermoacetica ATCC 39073	GCA_000013105.1	Bacteria; Terrabacteria; Firmicutes; Clostridia; Thermoanaerobacterales; Thermoanaerobacteraceae; Moorella; Moorella thermoacetica; Moorella thermoacetica ATCC 39073
451640	Catenibacterium mitsuokai DSM 15897	GCA_000173795.1	Bacteria; Terrabacteria; Firmicutes; Erysipelotrichia/Tenericutes; Erysipelotrichales; Erysipelotrichaceae; Catenibacterium; Catenibacterium mitsuokai; Catenibacterium mitsuokai DSM 15897
1522	[Clostridium] innocuum	GCA_000763955.1	Bacteria; Terrabacteria; Firmicutes; Erysipelotrichia/Tenericutes; Erysipelotrichales; Erysipelotrichaceae; Erysipelatoclostridium; [Clostridium] innocuum; [Clostridium] innocuum
1648	Erysipelothrix rhusiopathiae	GCA_001602155.1	Bacteria; Terrabacteria; Firmicutes; Erysipelotrichia/Tenericutes; Erysipelotrichales; Erysipelotrichaceae; Erysipelothrix; Erysipelothrix rhusiopathiae; Erysipelothrix rhusiopathiae
1702221	Faecalibaculum rodentium	GCA_001564455.1	Bacteria; Terrabacteria; Firmicutes; Erysipelotrichia/Tenericutes; Erysipelotrichales; Erysipelotrichaceae; Faecalibaculum; Faecalibaculum rodentium; Faecalibaculum rodentium
1712675	Turicibacter sp. H121	GCA_001543345.1	Bacteria; Terrabacteria; Firmicutes; Erysipelotrichia/Tenericutes; Erysipelotrichales; Erysipelotrichaceae; Turicibacter; Turicibacter sp.; Turicibacter sp. H121
1555112	Limnochorda pilosa	GCA_001544015.1	Bacteria; Terrabacteria; Firmicutes; Limnochordia; Limnochordales; Limnochordaceae; Limnochorda; Limnochorda pilosa; Limnochorda pilosa
441768	Acholeplasma laidlawii PG-8A	GCA_000018785.1	Bacteria; Terrabacteria; Firmicutes; Mollicutes; Acholeplasmatales; Acholeplasmataceae; Acholeplasma; Acholeplasma laidlawii; Acholeplasma laidlawii PG-8A
262768	Onion yellows phytoplasma OY-M	GCA_000009845.1	Bacteria; Terrabacteria; Firmicutes; Mollicutes; Acholeplasmatales; Acholeplasmataceae; Candidatus Phytoplasma; Onion yellows phytoplasma; Onion yellows phytoplasma OY-M
2133	Spiroplasma citri	GCA_001886855.1	Bacteria; Terrabacteria; Firmicutes; Mollicutes; Entomoplasmatales; Spiroplasmataceae; Spiroplasma; Spiroplasma citri; Spiroplasma citri
1212765	Candidatus Mycoplasma haemolamae str. Purdue	GCA_000281235.1	Bacteria; Terrabacteria; Firmicutes; Mollicutes; Mycoplasmatales; Mycoplasmataceae; Mycoplasma; Candidatus Mycoplasma haemolamae; Candidatus Mycoplasma haemolamae str. Purdue
272635	Mycoplasma pulmonis UAB CTIP	GCA_000195875.1	Bacteria; Terrabacteria; Firmicutes; Mollicutes; Mycoplasmatales; Mycoplasmataceae; Mycoplasma; Mycoplasma pulmonis; Mycoplasma pulmonis UAB CTIP
591001	Acidaminococcus fermentans DSM 20731	GCA_000025305.1	Bacteria; Terrabacteria; Firmicutes; Negativicutes; Acidaminococcales; Acidaminococcaceae; Acidaminococcus; Acidaminococcus fermentans; Acidaminococcus fermentans DSM 20731
1930071	Methylomusa anaerophila	GCA_003966895.1	Bacteria; Terrabacteria; Firmicutes; Negativicutes; Selenomonadales; Sporomusaceae; Methylomusa; Methylomusa anaerophila; Methylomusa anaerophila
1192197	Pelosinus fermentans JBW45	GCA_000271665.2	Bacteria; Terrabacteria; Firmicutes; Negativicutes; Selenomonadales; Sporomusaceae; Pelosinus; Pelosinus fermentans; Pelosinus fermentans JBW45
907	Megasphaera elsdenii	GCA_000763195.1	Bacteria; Terrabacteria; Firmicutes; Negativicutes; Veillonellales; Veillonellaceae; Megasphaera; Megasphaera elsdenii; Megasphaera elsdenii
479436	Veillonella parvula DSM 2008	GCA_000024945.1	Bacteria; Terrabacteria; Firmicutes; Negativicutes; Veillonellales; Veillonellaceae; Veillonella; Veillonella parvula; Veillonella parvula DSM 2008
1128398	Gottschalkia acidurici 9a	GCA_000299355.1	Bacteria; Terrabacteria; Firmicutes; Tissierellia; Tissierellales; Gottschalkiaceae; Gottschalkia; Gottschalkia acidurici; Gottschalkia acidurici 9a
525919	Anaerococcus prevotii DSM 20548	GCA_000024105.1	Bacteria; Terrabacteria; Firmicutes; Tissierellia; Tissierellales; Peptoniphilaceae; Anaerococcus; Anaerococcus prevotii; Anaerococcus prevotii DSM 20548
334413	Finegoldia magna ATCC 29328	GCA_000010185.1	Bacteria; Terrabacteria; Firmicutes; Tissierellia; Tissierellales; Peptoniphilaceae; Finegoldia; Finegoldia magna; Finegoldia magna ATCC 29328
33033	Parvimonas micra	GCA_000800295.1	Bacteria; Terrabacteria; Firmicutes; Tissierellia; Tissierellales; Peptoniphilaceae; Parvimonas; Parvimonas micra; Parvimonas micra
1912856	Peptoniphilus sp. ING2-D1G	GCA_000952975.1	Bacteria; Terrabacteria; Firmicutes; Tissierellia; Tissierellales; Peptoniphilaceae; Peptoniphilus; Peptoniphilus sp.; Peptoniphilus sp. ING2-D1G
1953097	Acetothermia bacterium UBA3571	GCA_002375995.1	Bacteria; Terrabacteria; Fraserbacteria/Bipolaricaulota; NA; NA; NA; Acetothermia; Acetothermia bacterium; Acetothermia bacterium UBA3571
1953100	Acetothermia bacterium UBA4801	GCA_002402715.1	Bacteria; Terrabacteria; Fraserbacteria/Bipolaricaulota; NA; NA; NA; Acetothermia; Acetothermia bacterium; Acetothermia bacterium UBA4801
2306012	Candidatus Bipolaricaulota bacterium	GCA_003979035.1	Bacteria; Terrabacteria; Fraserbacteria/Bipolaricaulota; NA; NA; NA; Bipolaricaulota; Candidatus Bipolaricaulota bacterium; Candidatus Bipolaricaulota bacterium
2053493	Candidatus Acetothermia bacterium	GCA_003445465.1	Bacteria; Terrabacteria; Fraserbacteria/Bipolaricaulota; NA; NA; NA; Candidatus Acetothermia; Candidatus Acetothermia bacterium; Candidatus Acetothermia bacterium
2026885	Candidatus Bipolaricaulis anaerobius	GCA_900465355.1	Bacteria; Terrabacteria; Fraserbacteria/Bipolaricaulota; NA; NA; NA; Candidatus Bipolaricaulis; Candidatus Bipolaricaulis anaerobius; Candidatus Bipolaricaulis anaerobius
1817864	Candidatus Fraserbacteria bacterium RBG_16_55_9	GCA_001778455.1	Bacteria; Terrabacteria; Fraserbacteria/Bipolaricaulota; NA; NA; NA; Fraserbacteria; Candidatus Fraserbacteria bacterium; Candidatus Fraserbacteria bacterium RBG_16_55_9
1704032	candidate division KD3-62 bacterium DG_56	GCA_001302805.1	Bacteria; Terrabacteria; KD3-62; NA; NA; NA; candidate division; KD3-62; candidate division KD3-62 bacterium DG_56
1906166	Candidatus Caenarcanum bioreactoricola	GCA_001899385.1	Bacteria; Terrabacteria; Melainabacteria; NA; Candidatus Caenarcaniphilales; NA; Candidatus Caenarcanum; Candidatus Caenarcanum bioreactoricola; Candidatus Caenarcanum bioreactoricola
1916228	Candidatus Gastranaerophilales bacterium HUM_7	GCA_002102735.1	Bacteria; Terrabacteria; Melainabacteria; NA; Candidatus Gastranaerophilales; NA; Candidatus Gastranaerophilales; Candidatus Gastranaerophilales bacterium; Candidatus Gastranaerophilales bacterium HUM_7
1899017	Candidatus Melainabacteria bacterium MEL.A1	GCA_001765415.1	Bacteria; Terrabacteria; Melainabacteria; NA; NA; NA; Melainabacteria; Candidatus Melainabacteria bacterium; Candidatus Melainabacteria bacterium MEL.A1
1801607	Candidatus Melainabacteria bacterium RIFCSPHIGHO2_02_FULL_34_12	GCA_001784555.1	Bacteria; Terrabacteria; Melainabacteria; NA; NA; NA; Melainabacteria; Candidatus Melainabacteria bacterium; Candidatus Melainabacteria bacterium RIFCSPHIGHO2_02_FULL_34_12
758823	Vampirovibrio chlorellavorus	GCA_001858525.1	Bacteria; Terrabacteria; Melainabacteria; NA; Vampirovibrionales; NA; Vampirovibrio; Vampirovibrio chlorellavorus; Vampirovibrio chlorellavorus
2184344	Candidatus Marinamargulisbacteria bacterium SCGC AG-414-C22	GCA_003265925.1	Bacteria; Terrabacteria; Saganbacteria/Margulisbacteria; Candidatus Marinamargulisbacteria; NA; NA; Candidatus Marinamargulisbacteria; Candidatus Marinamargulisbacteria bacterium; Candidatus Marinamargulisbacteria bacterium SCGC AG-414-C22
1817873	Candidatus Margulisbacteria bacterium GWF2_35_9	GCA_001783275.1	Bacteria; Terrabacteria; Saganbacteria/Margulisbacteria; Candidatus Riflemargulisbacteria; NA; NA; Margulisbacteria; Candidatus Margulisbacteria bacterium; Candidatus Margulisbacteria bacterium GWF2_35_9
2218524	Candidatus Margulisbacteria bacterium NkOx7-01	GCA_003864455.1	Bacteria; Terrabacteria; Saganbacteria/Margulisbacteria; Candidatus Termititenacia; Candidatus Termititenacales; Candidatus Termititenacaceae; Candidatus Termititenax; Candidatus Margulisbacteria bacterium; Candidatus Margulisbacteria bacterium NkOx7-01
2218525	Candidatus Margulisbacteria bacterium NkOx7-02	GCA_003864475.1	Bacteria; Terrabacteria; Saganbacteria/Margulisbacteria; Candidatus Termititenacia; Candidatus Termititenacales; Candidatus Termititenacaceae; Candidatus Termititenax; Candidatus Margulisbacteria bacterium; Candidatus Margulisbacteria bacterium NkOx7-02
1821775	Candidatus Margulisbacteria bacterium GWF2_38_17	GCA_001784515.1	Bacteria; Terrabacteria; Saganbacteria/Margulisbacteria; NA; NA; NA; Margulisbacteria; Candidatus Margulisbacteria bacterium; Candidatus Margulisbacteria bacterium GWF2_38_17
2014293	Candidatus Saganbacteria bacterium CG08_land_8_20_14_0_20_45_16	GCA_002774365.1	Bacteria; Terrabacteria; Saganbacteria/Margulisbacteria; NA; NA; NA; NA; NA; Candidatus Saganbacteria bacterium CG08_land_8_20_14_0_20_45_16
891968	Acetomicrobium mobile DSM 13181	GCA_000266925.1	Bacteria; Terrabacteria; Synergistetes; Synergistia; Synergistales; Synergistaceae; Acetomicrobium; Acetomicrobium mobile; Acetomicrobium mobile DSM 13181
572547	Aminobacterium colombiense DSM 12261	GCA_000025885.1	Bacteria; Terrabacteria; Synergistetes; Synergistia; Synergistales; Synergistaceae; Aminobacterium; Aminobacterium colombiense; Aminobacterium colombiense DSM 12261
1197717	Cloacibacillus porcorum	GCA_001701045.1	Bacteria; Terrabacteria; Synergistetes; Synergistia; Synergistales; Synergistaceae; Cloacibacillus; Cloacibacillus porcorum; Cloacibacillus porcorum
525903	Thermanaerovibrio acidaminovorans DSM 6589	GCA_000024905.1	Bacteria; Terrabacteria; Synergistetes; Synergistia; Synergistales; Synergistaceae; Thermanaerovibrio; Thermanaerovibrio acidaminovorans; Thermanaerovibrio acidaminovorans DSM 6589
580340	Thermovirga lienii DSM 17291	GCA_000233775.1	Bacteria; Terrabacteria; Synergistetes; Synergistia; Synergistales; Synergistaceae; Thermovirga; Thermovirga lienii; Thermovirga lienii DSM 17291
1794699	Thermodesulfobium acidiphilum	GCA_003057965.1	Bacteria; Terrabacteria; Thermodesulfobium; Thermodesulfobium; Thermoanaerobacterales; Thermodesulfobiaceae; Thermodesulfobium; NA; Thermodesulfobium acidiphilum
403833	Petrotoga mobilis SJ95	GCA_000018605.1	Bacteria; Terrabacteria; Thermotogae; Thermotogae; Petrotogales; Petrotogaceae; Petrotoga; Petrotoga mobilis; Petrotoga mobilis SJ95
381764	Fervidobacterium nodosum Rt17-B1	GCA_000017545.1	Bacteria; Terrabacteria; Thermotogae; Thermotogae; Thermotogales; Fervidobacteriaceae; Fervidobacterium; Fervidobacterium nodosum; Fervidobacterium nodosum Rt17-B1
391009	Thermosipho melanesiensis BI429	GCA_000016905.1	Bacteria; Terrabacteria; Thermotogae; Thermotogae; Thermotogales; Fervidobacteriaceae; Thermosipho; Thermosipho melanesiensis; Thermosipho melanesiensis BI429
416591	Pseudothermotoga lettingae TMO	GCA_000017865.1	Bacteria; Terrabacteria; Thermotogae; Thermotogae; Thermotogales; Thermotogaceae; Pseudothermotoga; Pseudothermotoga lettingae; Pseudothermotoga lettingae TMO
243274	Thermotoga maritima MSB8	GCA_000008545.1	Bacteria; Terrabacteria; Thermotogae; Thermotogae; Thermotogales; Thermotogaceae; Thermotoga; Thermotoga maritima; Thermotoga maritima MSB8
2268124	Candidatus Ozemobacter sibiricus	GCA_003327425.1	Bacteria; Terrabacteria; Wallbacteria/Riflebacteria; Candidatus Ozemobacteria; NA; Candidatus Ozemobacteraceae; Candidatus Ozemobacter; Candidatus Ozemobacter sibiricus; Candidatus Ozemobacter sibiricus
2053586	Candidatus Riflebacteria bacterium	GCA_003446455.1	Bacteria; Terrabacteria; Wallbacteria/Riflebacteria; NA; NA; NA; Riflebacteria; Candidatus Riflebacteria bacterium; Candidatus Riflebacteria bacterium
2013830	Candidatus Riflebacteria bacterium HGW-Riflebacteria-2	GCA_002839435.1	Bacteria; Terrabacteria; Wallbacteria/Riflebacteria; NA; NA; NA; Riflebacteria; Candidatus Riflebacteria bacterium; Candidatus Riflebacteria bacterium HGW-Riflebacteria-2
1817813	Candidatus Wallbacteria bacterium GWC2_49_35	GCA_001791795.1	Bacteria; Terrabacteria; Wallbacteria/Riflebacteria; NA; NA; NA; Wallbacteria; Candidatus Wallbacteria bacterium; Candidatus Wallbacteria bacterium GWC2_49_35
2013854	Candidatus Wallbacteria bacterium HGW-Wallbacteria-1	GCA_002838975.1	Bacteria; Terrabacteria; Wallbacteria/Riflebacteria; NA; NA; NA; Wallbacteria; Candidatus Wallbacteria bacterium; Candidatus Wallbacteria bacterium HGW-Wallbacteria-1
