# Supplementary material for: A Diverged Transcriptional Network for Usage of Two Fe-S Cluster Biogenesis Machineries in the Delta-Proteobacterium Myxococcus xanthus
Source: mBio. 2023 Jan 19;14(1):e03001-22. doi: 10.1128/mbio.03001-22 (PMC9973013; doi:10.1128/mbio.03001-22)
Supplement: TABLE S2 [file mbio.03001-22-s0004.xlsx]

## Sheet: Table S2
Table S2. Taxonomic distribution of Rrf2 proteins in the 553 prokaryotes.
Organism (taxonomy + TaxID)	number of copies	Accession numbers of proteins
Archaea;Acherontia;Methanofastidiosa;Methanofastidiosa;Methanofastidiosa;Methanofastidiosa;Methanofastidiosa;Methanofastidiosa;Arc I group archaeon ADurb1013_Bin02101;1706433	0
Archaea;Acherontia;Methanofastidiosa;Methanofastidiosa;Methanofastidiosa;Methanofastidiosa;Methanofastidiosa;Methanofastidiosa;Arc I group archaeon BMIXfssc0709_Meth_Bin006;1706438	0
Archaea;Acherontia;Methanofastidiosa;Methanofastidiosa;Methanofastidiosa;Methanofastidiosa;Methanofastidiosa;Methanofastidiosa;Arc I group archaeon U1lsi0528_Bin055;1705409	0
Archaea;Acherontia;Methanofastidiosa;Methanofastidiosa;Methanofastidiosa;Methanofastidiosa;Methanofastidiosa;Methanofastidiosa;Arc I group archaeon;2099674	0
Archaea;Acherontia;Theionarchaeia;Theionarchaeia;Theionarchaeia;Theionarchaeia;Theionarchaeia;Theionarchaeia;Theionarchaea archaeon DG-70-1;1803814	0
Archaea;Acherontia;Theionarchaeia;Theionarchaeia;Theionarchaeia;Theionarchaeia;Theionarchaeia;Theionarchaeia;Theionarchaea archaeon DG-70;1803813	0
Archaea;Acherontia;Thermococcales;Thermococcales;Thermococcales;Thermococcales;Thermococcales;Thermococcales;Palaeococcus pacificus DY20341;1343739	0
Archaea;Acherontia;Thermococcales;Thermococcales;Thermococcales;Thermococcales;Thermococcales;Thermococcales;Pyrococcus furiosus DSM 3638;186497	0
Archaea;Acherontia;Thermococcales;Thermococcales;Thermococcales;Thermococcales;Thermococcales;Thermococcales;Pyrococcus horikoshii OT3;70601	0
Archaea;Acherontia;Thermococcales;Thermococcales;Thermococcales;Thermococcales;Thermococcales;Thermococcales;Thermococcus kodakarensis KOD1;69014	0
Archaea;Asgard;Heimdallarchaeota;Heimdallarchaeota;Heimdallarchaeota;Heimdallarchaeota;Heimdallarchaeota;Heimdallarchaeota;Candidatus Heimdallarchaeota archaeon AB_125;1841596	0
Archaea;Asgard;Heimdallarchaeota;Heimdallarchaeota;Heimdallarchaeota;Heimdallarchaeota;Heimdallarchaeota;Heimdallarchaeota;Candidatus Heimdallarchaeota archaeon B3-JM-08;2012493	0
Archaea;Asgard;Heimdallarchaeota;Heimdallarchaeota;Heimdallarchaeota;Heimdallarchaeota;Heimdallarchaeota;Heimdallarchaeota;Candidatus Heimdallarchaeota archaeon LC_2;1841597	0
Archaea;Asgard;Heimdallarchaeota;Heimdallarchaeota;Heimdallarchaeota;Heimdallarchaeota;Heimdallarchaeota;Heimdallarchaeota;Candidatus Heimdallarchaeota archaeon;2026747	0
Archaea;Asgard;Lokiarchaeota;Lokiarchaeota;Lokiarchaeota;Lokiarchaeota;Lokiarchaeota;Lokiarchaeota;Candidatus Lokiarchaeota archaeon CR_4;1849166	0
Archaea;Asgard;Lokiarchaeota;Lokiarchaeota;Lokiarchaeota;Lokiarchaeota;Lokiarchaeota;Lokiarchaeota;Candidatus Lokiarchaeota archaeon;2053489	0
Archaea;Asgard;Lokiarchaeota;Lokiarchaeota;Lokiarchaeota;Lokiarchaeota;Lokiarchaeota;Lokiarchaeota;Lokiarchaeum sp. GC14_75;1538547	1	KKK43900.1
Archaea;Asgard;Odinarchaeota;Odinarchaeota;Odinarchaeota;Odinarchaeota;Odinarchaeota;Odinarchaeota;Candidatus Odinarchaeota archaeon LCB_4;1841599	0
Archaea;Asgard;Thorarchaeota;Thorarchaeota;Thorarchaeota;Thorarchaeota;Thorarchaeota;Thorarchaeota;Candidatus Thorarchaeota archaeon AB_25;1837170	0
Archaea;Asgard;Thorarchaeota;Thorarchaeota;Thorarchaeota;Thorarchaeota;Thorarchaeota;Thorarchaeota;Candidatus Thorarchaeota archaeon SMTZ-45;1706443	0
Archaea;Asgard;Thorarchaeota;Thorarchaeota;Thorarchaeota;Thorarchaeota;Thorarchaeota;Thorarchaeota;Candidatus Thorarchaeota archaeon SMTZ1-83;1706445	0
Archaea;Asgard;Thorarchaeota;Thorarchaeota;Thorarchaeota;Thorarchaeota;Thorarchaeota;Thorarchaeota;Candidatus Thorarchaeota archaeon;2053491	0
Archaea;Diaphorachaea;Acidiprofundales;Acidiprofundales;Acidiprofundales;Acidiprofundales;Acidiprofundales;Acidiprofundales;Aciduliprofundum boonei T469;439481	0
Archaea;Diaphorachaea;Acidiprofundales;Acidiprofundales;Acidiprofundales;Acidiprofundales;Acidiprofundales;Acidiprofundales;Aciduliprofundum sp. JdFR-44;1935017	0
Archaea;Diaphorachaea;Acidiprofundales;Acidiprofundales;Acidiprofundales;Acidiprofundales;Acidiprofundales;Acidiprofundales;Aciduliprofundum sp. MAR08-339;673860	0
Archaea;Diaphorachaea;Acidiprofundales;Acidiprofundales;Acidiprofundales;Acidiprofundales;Acidiprofundales;Acidiprofundales;Aciduliprofundum sp.;2060325	0
Archaea;Diaphorachaea;Izemarchaeia;Izemarchaeia;Izemarchaeia;Izemarchaeia;Izemarchaeia;Izemarchaeia;Thermoplasmatales archaeon SCGC AB-539-N05;1198116	0
Archaea;Diaphorachaea;Izemarchaeia;Izemarchaeia;Izemarchaeia;Izemarchaeia;Izemarchaeia;Izemarchaeia;Thermoplasmatales archaeon SG8-52-3;1803818	0
Archaea;Diaphorachaea;Izemarchaeia;Izemarchaeia;Izemarchaeia;Izemarchaeia;Izemarchaeia;Izemarchaeia;Thermoplasmatales archaeon SG8-52-4;1803819	0
Archaea;Diaphorachaea;Izemarchaeia;Izemarchaeia;Izemarchaeia;Izemarchaeia;Izemarchaeia;Izemarchaeia;Thermoplasmatales archaeon SM1-50;1803815	0
Archaea;Diaphorachaea;Methanomassiliicoccales;Methanomassiliicoccales;Methanomassiliicoccales;Methanomassiliicoccales;Methanomassiliicoccales;Methanomassiliicoccales;Candidatus Methanomethylophilus alvus Mx1201;1236689	0
Archaea;Diaphorachaea;Methanomassiliicoccales;Methanomassiliicoccales;Methanomassiliicoccales;Methanomassiliicoccales;Methanomassiliicoccales;Methanomassiliicoccales;Methanomassiliicoccaceae archaeon;2052168	0
Archaea;Diaphorachaea;Methanomassiliicoccales;Methanomassiliicoccales;Methanomassiliicoccales;Methanomassiliicoccales;Methanomassiliicoccales;Methanomassiliicoccales;Methanomassiliicoccus sp. UBA382;1915537	1	DAJN01000011.1_3
Archaea;Diaphorachaea;Pontarchaea;Pontarchaea;Pontarchaea;Pontarchaea;Pontarchaea;Pontarchaea;Marine Group III euryarchaeote CG-Bathy1;1889001	1	OIR20418.1
Archaea;Diaphorachaea;Pontarchaea;Pontarchaea;Pontarchaea;Pontarchaea;Pontarchaea;Pontarchaea;Marine Group III euryarchaeote CG-Bathy2;1889002	0
Archaea;Diaphorachaea;Pontarchaea;Pontarchaea;Pontarchaea;Pontarchaea;Pontarchaea;Pontarchaea;Marine Group III euryarchaeote CG-Epi1;1888995	0
Archaea;Diaphorachaea;Pontarchaea;Pontarchaea;Pontarchaea;Pontarchaea;Pontarchaea;Pontarchaea;Marine Group III euryarchaeote CG-Epi2;1888996	1	OIR22565.1
Archaea;Diaphorachaea;SG8-5;SG8-5;SG8-5;SG8-5;SG8-5;SG8-5;Methanomassiliicoccales archaeon UBA147;1915699	0
Archaea;Diaphorachaea;Thalassoarchaea;Thalassoarchaea;Thalassoarchaea;Thalassoarchaea;Thalassoarchaea;Thalassoarchaea;Marine group II euryarchaeote REDSEA-S30_B12;1811655	0
Archaea;Diaphorachaea;Thalassoarchaea;Thalassoarchaea;Thalassoarchaea;Thalassoarchaea;Thalassoarchaea;Thalassoarchaea;Marine group II euryarchaeote REDSEA-S42_B7;1811659	0
Archaea;Diaphorachaea;Thalassoarchaea;Thalassoarchaea;Thalassoarchaea;Thalassoarchaea;Thalassoarchaea;Thalassoarchaea;Marine group II euryarchaeote REDSEA-S43_B8;1811660	0
Archaea;Diaphorachaea;Thalassoarchaea;Thalassoarchaea;Thalassoarchaea;Thalassoarchaea;Thalassoarchaea;Thalassoarchaea;uncultured marine group II euryarchaeote;274854	0
Archaea;Diaphorachaea;Thermoplasmatales;Thermoplasmatales;Thermoplasmatales;Thermoplasmatales;Thermoplasmatales;Thermoplasmatales;Ferroplasma acidarmanus fer1;333146	0
Archaea;Diaphorachaea;Thermoplasmatales;Thermoplasmatales;Thermoplasmatales;Thermoplasmatales;Thermoplasmatales;Thermoplasmatales;Picrophilus torridus DSM 9790;263820	0
Archaea;Diaphorachaea;Thermoplasmatales;Thermoplasmatales;Thermoplasmatales;Thermoplasmatales;Thermoplasmatales;Thermoplasmatales;Thermoplasma acidophilum DSM 1728;273075	0
Archaea;DPANN;Aenigmarchaeota;Aenigmarchaeota;Aenigmarchaeota;Aenigmarchaeota;Aenigmarchaeota;Aenigmarchaeota;Candidatus Aenigmarchaeota archaeon CG15_BIG_FIL_POST_REV_8_21_14_020_37_27;1974383	0
Archaea;DPANN;Aenigmarchaeota;Aenigmarchaeota;Aenigmarchaeota;Aenigmarchaeota;Aenigmarchaeota;Aenigmarchaeota;Candidatus Aenigmarchaeota archaeon ex4484_14;2012502	0
Archaea;DPANN;Aenigmarchaeota;Aenigmarchaeota;Aenigmarchaeota;Aenigmarchaeota;Aenigmarchaeota;Aenigmarchaeota;Candidatus Aenigmarchaeum subterraneum SCGC AAA011-O16;743730	0
Archaea;DPANN;Altiarchaeales;Altiarchaeales;Altiarchaeales;Altiarchaeales;Altiarchaeales;Altiarchaeales;Candidatus Altiarchaeales archaeon A3;1933927	0
Archaea;DPANN;Altiarchaeales;Altiarchaeales;Altiarchaeales;Altiarchaeales;Altiarchaeales;Altiarchaeales;Candidatus Altiarchaeales archaeon ex4484_2;2012506	0
Archaea;DPANN;Altiarchaeales;Altiarchaeales;Altiarchaeales;Altiarchaeales;Altiarchaeales;Altiarchaeales;Candidatus Altiarchaeales archaeon ex4484_43;2012507	0
Archaea;DPANN;Altiarchaeales;Altiarchaeales;Altiarchaeales;Altiarchaeales;Altiarchaeales;Altiarchaeales;Candidatus Altiarchaeum sp. CG_4_8_14_3_um_filter_33_2054;2014239	0
Archaea;DPANN;Diapherotrites;Diapherotrites;Diapherotrites;Diapherotrites;Diapherotrites;Diapherotrites;Candidatus Diapherotrites archaeon CG08_land_8_20_14_0_20_30_16;1974403	0
Archaea;DPANN;Diapherotrites;Diapherotrites;Diapherotrites;Diapherotrites;Diapherotrites;Diapherotrites;Candidatus Iainarchaeum andersonii SCGC AAA011-E11;1104576	0
Archaea;DPANN;Diapherotrites;Diapherotrites;Diapherotrites;Diapherotrites;Diapherotrites;Diapherotrites;Diapherotrites archaeon SCGC AAA011-K09;1104575	0
Archaea;DPANN;Huberarchaea;Huberarchaea;Huberarchaea;Huberarchaea;Huberarchaea;Huberarchaea;archaeon (Candidatus Huberarchaea) CG03_land_8_20_14_0_80_31_114;2014257	0
Archaea;DPANN;Micrarchaeota;Micrarchaeota;Micrarchaeota;Micrarchaeota;Micrarchaeota;Micrarchaeota;Candidatus Mancarchaeum acidiphilum;1920749	0
Archaea;DPANN;Micrarchaeota;Micrarchaeota;Micrarchaeota;Micrarchaeota;Micrarchaeota;Micrarchaeota;Candidatus Micrarchaeota archaeon CG08_land_8_20_14_0_20_49_17;1974413	0
Archaea;DPANN;Micrarchaeota;Micrarchaeota;Micrarchaeota;Micrarchaeota;Micrarchaeota;Micrarchaeota;Candidatus Micrarchaeota archaeon CG08_land_8_20_14_0_20_59_11;1974414	0
Archaea;DPANN;Micrarchaeota;Micrarchaeota;Micrarchaeota;Micrarchaeota;Micrarchaeota;Micrarchaeota;Candidatus Micrarchaeum acidiphilum ARMAN-1;1912863	0
Archaea;DPANN;Nanoarchaeota;Nanoarchaeota;Nanoarchaeota;Nanoarchaeota;Nanoarchaeota;Nanoarchaeota;Candidatus Nanobsidianus stetteri;1294122	0
Archaea;DPANN;Nanoarchaeota;Nanoarchaeota;Nanoarchaeota;Nanoarchaeota;Nanoarchaeota;Nanoarchaeota;Candidatus Nanoclepta minutus;1940235	0
Archaea;DPANN;Nanoarchaeota;Nanoarchaeota;Nanoarchaeota;Nanoarchaeota;Nanoarchaeota;Nanoarchaeota;Candidatus Nanopusillus acidilobi;1577684	0
Archaea;DPANN;Nanoarchaeota;Nanoarchaeota;Nanoarchaeota;Nanoarchaeota;Nanoarchaeota;Nanoarchaeota;Nanoarchaeum equitans Kin4-M;228908	0
Archaea;DPANN;Nanohaloarchaeota;Nanohaloarchaeota;Nanohaloarchaeota;Nanohaloarchaeota;Nanohaloarchaeota;Nanohaloarchaeota;Candidatus Nanohaloarchaeota archaeon;2099673	0
Archaea;DPANN;Pacearchaeota;Pacearchaeota;Pacearchaeota;Pacearchaeota;Pacearchaeota;Pacearchaeota;Candidatus Pacearchaeota archaeon CG_4_9_14_0_2_um_filter_30_8;1974429	0
Archaea;DPANN;Pacearchaeota;Pacearchaeota;Pacearchaeota;Pacearchaeota;Pacearchaeota;Pacearchaeota;Candidatus Pacearchaeota archaeon CG_4_9_14_0_8_um_filter_35_24;1974431	0
Archaea;DPANN;Pacearchaeota;Pacearchaeota;Pacearchaeota;Pacearchaeota;Pacearchaeota;Pacearchaeota;Candidatus Pacearchaeota archaeon CG_4_9_14_3_um_filter_31_7;1974433	0
Archaea;DPANN;Pacearchaeota;Pacearchaeota;Pacearchaeota;Pacearchaeota;Pacearchaeota;Pacearchaeota;Candidatus Pacearchaeota archaeon CG06_land_8_20_14_3_00_35_12;1974435	0
Archaea;DPANN;Parvarchaeota;Parvarchaeota;Parvarchaeota;Parvarchaeota;Parvarchaeota;Parvarchaeota;Candidatus Parvarchaeota archaeon UBA449;1916011	0
Archaea;DPANN;Woesearchaeota;Woesearchaeota;Woesearchaeota;Woesearchaeota;Woesearchaeota;Woesearchaeota;Candidatus Woesearchaeota archaeon CG_4_10_14_0_2_um_filter_33_13;1974449	0
Archaea;DPANN;Woesearchaeota;Woesearchaeota;Woesearchaeota;Woesearchaeota;Woesearchaeota;Woesearchaeota;Candidatus Woesearchaeota archaeon CG_4_10_14_0_2_um_filter_57_5;1974450	0
Archaea;DPANN;Woesearchaeota;Woesearchaeota;Woesearchaeota;Woesearchaeota;Woesearchaeota;Woesearchaeota;Candidatus Woesearchaeota archaeon CG_4_10_14_0_8_um_filter_47_5;1974451	0
Archaea;DPANN;Woesearchaeota;Woesearchaeota;Woesearchaeota;Woesearchaeota;Woesearchaeota;Woesearchaeota;Candidatus Woesearchaeota archaeon CG08_land_8_20_14_0_20_47_9;1974455	0
Archaea;DPANN;Woesearchaeota;Woesearchaeota;Woesearchaeota;Woesearchaeota;Woesearchaeota;Woesearchaeota;Nanoarchaeota archaeon;2026764	0
Archaea;Methanotecta;Archaeoglobales;Archaeoglobales;Archaeoglobales;Archaeoglobales;Archaeoglobales;Archaeoglobales;Archaeoglobales archaeon;2250258	0
Archaea;Methanotecta;Archaeoglobales;Archaeoglobales;Archaeoglobales;Archaeoglobales;Archaeoglobales;Archaeoglobales;Archaeoglobus fulgidus DSM 4304;224325	0
Archaea;Methanotecta;Archaeoglobales;Archaeoglobales;Archaeoglobales;Archaeoglobales;Archaeoglobales;Archaeoglobales;Ferroglobus placidus DSM 10642;589924	0
Archaea;Methanotecta;Archaeoglobales;Archaeoglobales;Archaeoglobales;Archaeoglobales;Archaeoglobales;Archaeoglobales;Geoglobus acetivorans;565033	0
Archaea;Methanotecta;Halobacteria;Halobacteria;Halobacteria;Halobacteria;Halobacteria;Halobacteria;Haloarcula marismortui ATCC 43049;272569	0
Archaea;Methanotecta;Halobacteria;Halobacteria;Halobacteria;Halobacteria;Halobacteria;Halobacteria;Halobacterium salinarum R1;478009	0
Archaea;Methanotecta;Halobacteria;Halobacteria;Halobacteria;Halobacteria;Halobacteria;Halobacteria;Haloferax volcanii DS2;309800	1	ADE01941.1
Archaea;Methanotecta;Halobacteria;Halobacteria;Halobacteria;Halobacteria;Halobacteria;Halobacteria;Natronomonas pharaonis DSM 2160;348780	0
Archaea;Methanotecta;Methanocellales;Methanocellales;Methanocellales;Methanocellales;Methanocellales;Methanocellales;Methanocella arvoryzae MRE50;351160	0
Archaea;Methanotecta;Methanocellales;Methanocellales;Methanocellales;Methanocellales;Methanocellales;Methanocellales;Methanocella conradii HZ254;1041930	0
Archaea;Methanotecta;Methanocellales;Methanocellales;Methanocellales;Methanocellales;Methanocellales;Methanocellales;Methanocella paludicola SANAE;304371	0
Archaea;Methanotecta;Methanomicrobiales;Methanomicrobiales;Methanomicrobiales;Methanomicrobiales;Methanomicrobiales;Methanomicrobiales;Methanocorpusculum labreanum Z;410358	0
Archaea;Methanotecta;Methanomicrobiales;Methanomicrobiales;Methanomicrobiales;Methanomicrobiales;Methanomicrobiales;Methanomicrobiales;Methanoculleus marisnigri JR1;368407	0
Archaea;Methanotecta;Methanomicrobiales;Methanomicrobiales;Methanomicrobiales;Methanomicrobiales;Methanomicrobiales;Methanomicrobiales;Methanoregula boonei 6A8;456442	0
Archaea;Methanotecta;Methanomicrobiales;Methanomicrobiales;Methanomicrobiales;Methanomicrobiales;Methanomicrobiales;Methanomicrobiales;Methanospirillum hungatei JF-1;323259	0
Archaea;Methanotecta;Methanonatronarchaea;Methanonatronarchaea;Methanonatronarchaea;Methanonatronarchaea;Methanonatronarchaea;Methanonatronarchaea;Candidatus Methanohalarchaeum thermophilum;1903181	0
Archaea;Methanotecta;Methanonatronarchaea;Methanonatronarchaea;Methanonatronarchaea;Methanonatronarchaea;Methanonatronarchaea;Methanonatronarchaea;Methanonatronarchaeia archaeon;2099682	0
Archaea;Methanotecta;Methanonatronarchaea;Methanonatronarchaea;Methanonatronarchaea;Methanonatronarchaea;Methanonatronarchaea;Methanonatronarchaea;Methanonatronarchaeum thermophilum;1927129	0
Archaea;Methanotecta;Methanophagales;Methanophagales;Methanophagales;Methanophagales;Methanophagales;Methanophagales;ANME-1 cluster archaeon ex4572_4;2011131	0
Archaea;Methanotecta;Methanophagales;Methanophagales;Methanophagales;Methanophagales;Methanophagales;Methanophagales;Methanomicrobiales archaeon;2184052	0
Archaea;Methanotecta;Methanosarcinales;Methanosarcinales;Methanosarcinales;Methanosarcinales;Methanosarcinales;Methanosarcinales;Methanococcoides burtonii DSM 6242;259564	0
Archaea;Methanotecta;Methanosarcinales;Methanosarcinales;Methanosarcinales;Methanosarcinales;Methanosarcinales;Methanosarcinales;Methanohalophilus mahii DSM 5219;547558	0
Archaea;Methanotecta;Methanosarcinales;Methanosarcinales;Methanosarcinales;Methanosarcinales;Methanosarcinales;Methanosarcinales;Methanosarcina acetivorans C2A;188937	0
Archaea;Methanotecta;Methanosarcinales;Methanosarcinales;Methanosarcinales;Methanosarcinales;Methanosarcinales;Methanosarcinales;Methanothrix thermoacetophila PT;349307	0
Archaea;Methanotecta;Syntrophoarchaeales;Syntrophoarchaeales;Syntrophoarchaeales;Syntrophoarchaeales;Syntrophoarchaeales;Syntrophoarchaeales;Candidatus Syntrophoarchaeum butanivorans;1839936	0
Archaea;Methanotecta;Syntrophoarchaeales;Syntrophoarchaeales;Syntrophoarchaeales;Syntrophoarchaeales;Syntrophoarchaeales;Syntrophoarchaeales;Candidatus Syntrophoarchaeum caldarius;1838285	0
Archaea;NA;Hydrothermarchaea;Hydrothermarchaea;Hydrothermarchaea;Hydrothermarchaea;Hydrothermarchaea;Hydrothermarchaea;Candidatus Hydrothermarchaeota archaeon JdFR-16;1935127	0
Archaea;NA;Hydrothermarchaea;Hydrothermarchaea;Hydrothermarchaea;Hydrothermarchaea;Hydrothermarchaea;Hydrothermarchaea;Candidatus Hydrothermarchaeota archaeon JdFR-17;1935128	0
Archaea;NA;Hydrothermarchaea;Hydrothermarchaea;Hydrothermarchaea;Hydrothermarchaea;Hydrothermarchaea;Hydrothermarchaea;Candidatus Hydrothermarchaeota archaeon JdFR-18;1935129	0
Archaea;NA;Hydrothermarchaea;Hydrothermarchaea;Hydrothermarchaea;Hydrothermarchaea;Hydrothermarchaea;Hydrothermarchaea;Candidatus Hydrothermarchaeota archaeon;2250275	0
Archaea;NA;Methanobacteriales;Methanobacteriales;Methanobacteriales;Methanobacteriales;Methanobacteriales;Methanobacteriales;Methanobrevibacter smithii ATCC 35061;420247	0
Archaea;NA;Methanobacteriales;Methanobacteriales;Methanobacteriales;Methanobacteriales;Methanobacteriales;Methanobacteriales;Methanosphaera stadtmanae DSM 3091;339860	0
Archaea;NA;Methanobacteriales;Methanobacteriales;Methanobacteriales;Methanobacteriales;Methanobacteriales;Methanobacteriales;Methanothermobacter thermautotrophicus str. Delta H;187420	0
Archaea;NA;Methanobacteriales;Methanobacteriales;Methanobacteriales;Methanobacteriales;Methanobacteriales;Methanobacteriales;Methanothermus fervidus DSM 2088;523846	0
Archaea;NA;Methanococcales;Methanococcales;Methanococcales;Methanococcales;Methanococcales;Methanococcales;Methanocaldococcus jannaschii DSM 2661;243232	0
Archaea;NA;Methanococcales;Methanococcales;Methanococcales;Methanococcales;Methanococcales;Methanococcales;Methanococcus maripaludis S2;267377	0
Archaea;NA;Methanococcales;Methanococcales;Methanococcales;Methanococcales;Methanococcales;Methanococcales;Methanothermococcus okinawensis IH1;647113	0
Archaea;NA;Methanococcales;Methanococcales;Methanococcales;Methanococcales;Methanococcales;Methanococcales;Methanotorris igneus Kol 5;880724	0
Archaea;NA;Methanopyrales;Methanopyrales;Methanopyrales;Methanopyrales;Methanopyrales;Methanopyrales;Methanopyrus kandleri AV19;190192	0
Archaea;NA;Methanopyrales;Methanopyrales;Methanopyrales;Methanopyrales;Methanopyrales;Methanopyrales;Methanopyrus sp. KOL6;1937004	0
Archaea;Stygia;Hadesarchaea;Hadesarchaea;Hadesarchaea;Hadesarchaea;Hadesarchaea;Hadesarchaea;Hadesarchaea archaeon CG08_land_8_20_14_0_20_51_8;1975561	0
Archaea;Stygia;Hadesarchaea;Hadesarchaea;Hadesarchaea;Hadesarchaea;Hadesarchaea;Hadesarchaea;Hadesarchaea archaeon DG-33-1;1775755	0
Archaea;Stygia;Hadesarchaea;Hadesarchaea;Hadesarchaea;Hadesarchaea;Hadesarchaea;Hadesarchaea;Hadesarchaea archaeon DG-33;1775754	0
Archaea;Stygia;Hadesarchaea;Hadesarchaea;Hadesarchaea;Hadesarchaea;Hadesarchaea;Hadesarchaea;Hadesarchaea archaeon;2250276	0
Archaea;Stygia;Persephonarchaea;Persephonarchaea;Persephonarchaea;Persephonarchaea;Persephonarchaea;Persephonarchaea;candidate divison MSBL1 archaeon SCGC-AAA259A05;1698259	0
Archaea;Stygia;Persephonarchaea;Persephonarchaea;Persephonarchaea;Persephonarchaea;Persephonarchaea;Persephonarchaea;candidate divison MSBL1 archaeon SCGC-AAA259D14;1698261	0
Archaea;Stygia;Persephonarchaea;Persephonarchaea;Persephonarchaea;Persephonarchaea;Persephonarchaea;Persephonarchaea;candidate divison MSBL1 archaeon SCGC-AAA259E19;1698264	0
Archaea;Stygia;Persephonarchaea;Persephonarchaea;Persephonarchaea;Persephonarchaea;Persephonarchaea;Persephonarchaea;candidate divison MSBL1 archaeon SCGC-AAA259J03;1698269	0
Archaea;TACK;Aigarchaeota;Aigarchaeota;Aigarchaeota;Aigarchaeota;Aigarchaeota;Aigarchaeota;Aigarchaeota archaeon JGI 0000001-H6;1052841	0
Archaea;TACK;Aigarchaeota;Aigarchaeota;Aigarchaeota;Aigarchaeota;Aigarchaeota;Aigarchaeota;Aigarchaeota archaeon JGI 0000106-J15;1130285	0
Archaea;TACK;Aigarchaeota;Aigarchaeota;Aigarchaeota;Aigarchaeota;Aigarchaeota;Aigarchaeota;Aigarchaeota archaeon NZ13_MG1;1980982	0
Archaea;TACK;Aigarchaeota;Aigarchaeota;Aigarchaeota;Aigarchaeota;Aigarchaeota;Aigarchaeota;Candidatus Caldiarchaeum subterraneum;311458	0
Archaea;TACK;Bathyarchaeota;Bathyarchaeota;Bathyarchaeota;Bathyarchaeota;Bathyarchaeota;Bathyarchaeota;Candidatus Bathyarchaeota archaeon B23;1779367	0
Archaea;TACK;Bathyarchaeota;Bathyarchaeota;Bathyarchaeota;Bathyarchaeota;Bathyarchaeota;Bathyarchaeota;Candidatus Bathyarchaeota archaeon B24-2;2041147	0
Archaea;TACK;Bathyarchaeota;Bathyarchaeota;Bathyarchaeota;Bathyarchaeota;Bathyarchaeota;Bathyarchaeota;Candidatus Bathyarchaeota archaeon B24;1779368	0
Archaea;TACK;Bathyarchaeota;Bathyarchaeota;Bathyarchaeota;Bathyarchaeota;Bathyarchaeota;Bathyarchaeota;Candidatus Bathyarchaeota archaeon B25;1779369	0
Archaea;TACK;Crenarchaeota;Crenarchaeota;Crenarchaeota;Crenarchaeota;Crenarchaeota;Crenarchaeota;Aeropyrum pernix K1;272557	0
Archaea;TACK;Crenarchaeota;Crenarchaeota;Crenarchaeota;Crenarchaeota;Crenarchaeota;Crenarchaeota;Saccharolobus solfataricus P2;273057	0
Archaea;TACK;Crenarchaeota;Crenarchaeota;Crenarchaeota;Crenarchaeota;Crenarchaeota;Crenarchaeota;Sulfolobus acidocaldarius DSM 639;330779	0
Archaea;TACK;Crenarchaeota;Crenarchaeota;Crenarchaeota;Crenarchaeota;Crenarchaeota;Crenarchaeota;Sulfurisphaera tokodaii str. 7;273063	0
Archaea;TACK;Geothermarchaeota;Geothermarchaeota;Geothermarchaeota;Geothermarchaeota;Geothermarchaeota;Geothermarchaeota;Candidatus Geothermarchaeota archaeon ex4572_27;2012530	0
Archaea;TACK;Geothermarchaeota;Geothermarchaeota;Geothermarchaeota;Geothermarchaeota;Geothermarchaeota;Geothermarchaeota;Candidatus Geothermarchaeota archaeon JdFR-13;1935120	0
Archaea;TACK;Geothermarchaeota;Geothermarchaeota;Geothermarchaeota;Geothermarchaeota;Geothermarchaeota;Geothermarchaeota;Candidatus Geothermarchaeota archaeon JdFR-14;1935121	0
Archaea;TACK;Geothermarchaeota;Geothermarchaeota;Geothermarchaeota;Geothermarchaeota;Geothermarchaeota;Geothermarchaeota;Candidatus Geothermarchaeota archaeon;2250273	0
Archaea;TACK;Korarchaeota;Korarchaeota;Korarchaeota;Korarchaeota;Korarchaeota;Korarchaeota;Candidatus Korarchaeota archaeon MDKW;2478471	0
Archaea;TACK;Korarchaeota;Korarchaeota;Korarchaeota;Korarchaeota;Korarchaeota;Korarchaeota;Candidatus Korarchaeota archaeon NZ13-K;1868214	0
Archaea;TACK;Korarchaeota;Korarchaeota;Korarchaeota;Korarchaeota;Korarchaeota;Korarchaeota;Candidatus Korarchaeum cryptofilum OPF8;374847	0
Archaea;TACK;Marsarchaeaota;Marsarchaeaota;Marsarchaeaota;Marsarchaeaota;Marsarchaeaota;Marsarchaeaota;Candidatus Korarchaeota archaeon;2056630	0
Archaea;TACK;Thaumarchaeota;Thaumarchaeota;Thaumarchaeota;Thaumarchaeota;Thaumarchaeota;Thaumarchaeota;Cenarchaeum symbiosum A;414004	0
Archaea;TACK;Thaumarchaeota;Thaumarchaeota;Thaumarchaeota;Thaumarchaeota;Thaumarchaeota;Thaumarchaeota;Nitrosopumilus maritimus SCM1;436308	0
Archaea;TACK;Thaumarchaeota;Thaumarchaeota;Thaumarchaeota;Thaumarchaeota;Thaumarchaeota;Thaumarchaeota;Nitrososphaera viennensis EN76;926571	0
Archaea;TACK;Verstraetearchaeota;Verstraetearchaeota;Verstraetearchaeota;Verstraetearchaeota;Verstraetearchaeota;Verstraetearchaeota;Candidatus Methanomethylicus mesodigestum;1867258	0
Archaea;TACK;Verstraetearchaeota;Verstraetearchaeota;Verstraetearchaeota;Verstraetearchaeota;Verstraetearchaeota;Verstraetearchaeota;Candidatus Methanomethylicus oleusabulum;1867260	0
Archaea;TACK;Verstraetearchaeota;Verstraetearchaeota;Verstraetearchaeota;Verstraetearchaeota;Verstraetearchaeota;Verstraetearchaeota;Candidatus Methanosuratus petracarbonis;1867261	0
Archaea;TACK;Verstraetearchaeota;Verstraetearchaeota;Verstraetearchaeota;Verstraetearchaeota;Verstraetearchaeota;Verstraetearchaeota;Candidatus Verstraetearchaeota archaeon;2250257	0
Bacteria;CPR;Amesbacteria;NA;NA;NA;Amesbacteria;Candidatus Amesbacteria bacterium;Candidatus Amesbacteria bacterium RIFOXYB1_FULL_47_13;1797265	0
Bacteria;CPR;Andersenbacteria;NA;NA;NA;Andersenbacteria;Candidatus Andersenbacteria bacterium;Candidatus Andersenbacteria bacterium RIFCSPHIGHO2_12_FULL_45_11;1797281	0
Bacteria;CPR;Azambacteria;NA;NA;NA;Azambacteria;Candidatus Azambacteria bacterium;Candidatus Azambacteria bacterium RIFCSPLOWO2_01_FULL_46_25;1797298	1	OGD33903.1
Bacteria;CPR;Berkelbacteria;NA;NA;NA;Berkelbacteria;Candidatus Berkelbacteria bacterium;Candidatus Berkelbacteria bacterium RIFCSPHIGHO2_12_FULL_50_11;1797470	0
Bacteria;CPR;Buchananbacteria;NA;NA;NA;Buchananbacteria;Candidatus Buchananbacteria bacterium;Candidatus Buchananbacteria bacterium RIFCSPHIGHO2_02_FULL_40_13;1797540	1	OGY50891.1
Bacteria;CPR;Campbellbacteria;NA;NA;NA;Campbellbacteria;Candidatus Campbellbacteria bacterium;Candidatus Campbellbacteria bacterium RIFOXYC2_FULL_35_25;1797582	0
Bacteria;CPR;Chisholmbacteria;NA;NA;NA;Chisholmbacteria;Candidatus Chisholmbacteria bacterium;Candidatus Chisholmbacteria bacterium RIFCSPHIGHO2_01_FULL_48_12;1797589	1	OGY18087.1
Bacteria;CPR;CPR2;NA;NA;NA;candidate division;CPR2;candidate division CPR2 bacterium GW2011_GWD2_39_7;1618348	0
Bacteria;CPR;Curtissbacteria;NA;NA;NA;Curtissbacteria;Candidatus Curtissbacteria bacterium;Candidatus Curtissbacteria bacterium RIFCSPHIGHO2_01_FULL_34_40;1797708	1	OGD81312.1
Bacteria;CPR;Daviesbacteria;NA;NA;NA;Daviesbacteria;Candidatus Daviesbacteria bacterium;Candidatus Daviesbacteria bacterium RIFCSPLOWO2_01_FULL_40_24;1797787	0
Bacteria;CPR;Doudnabacteria;NA;NA;NA;Doudnabacteria;Candidatus Doudnabacteria bacterium;Candidatus Doudnabacteria bacterium RIFCSPHIGHO2_02_FULL_49_24;1817834	0
Bacteria;CPR;Gottesmanbacteria;NA;NA;NA;Gottesmanbacteria;Candidatus Gottesmanbacteria bacterium;Candidatus Gottesmanbacteria bacterium GW2011_GWB1_49_7;1618448	0
Bacteria;CPR;Gracilibacteria;NA;NA;NA;Gracilibacteria;Candidatus Gracilibacteria bacterium;Candidatus Gracilibacteria bacterium CG12_big_fil_rev_8_21_14_0_65_38_15;1974579	1	PIQ42212.1
Bacteria;CPR;Gribaldobacteria;NA;NA;NA;bacterium (Candidatus;bacterium (Candidatus Gribaldobacteria);bacterium (Candidatus Gribaldobacteria) CG23_combo_of_CG06-09_8_20_14_all_37_87_8;2014278	0
Bacteria;CPR;Kaiserbacteria;NA;NA;NA;Kaiserbacteria;Candidatus Kaiserbacteria bacterium;Candidatus Kaiserbacteria bacterium RIFCSPHIGHO2_12_FULL_55_13;1798504	0
Bacteria;CPR;Kerfeldbacteria;NA;NA;NA;Kerfeldbacteria;Candidatus Kerfeldbacteria bacterium;Candidatus Kerfeldbacteria bacterium CG08_land_8_20_14_0_20_40_16;2014244	0
Bacteria;CPR;Komeilibacteria;NA;NA;NA;Komeilibacteria;Candidatus Komeilibacteria bacterium;Candidatus Komeilibacteria bacterium CG_4_9_14_0_8_um_filter_36_9;1974473	0
Bacteria;CPR;Kuenenbacteria;NA;NA;NA;Kuenenbacteria;Candidatus Kuenenbacteria bacterium;Candidatus Kuenenbacteria bacterium GW2011_GWA2_42_15;1618677	0
Bacteria;CPR;Levybacteria;NA;NA;NA;Levybacteria;Candidatus Levybacteria bacterium;Candidatus Levybacteria bacterium RIFCSPLOWO2_01_FULL_38_23;1798621	0
Bacteria;CPR;Liptonbacteria;NA;NA;NA;Liptonbacteria;Candidatus Liptonbacteria bacterium;Candidatus Liptonbacteria bacterium RIFCSPLOWO2_01_FULL_52_25;1798650	0
Bacteria;CPR;Lloydbacteria;NA;NA;NA;Lloydbacteria;Candidatus Lloydbacteria bacterium;Candidatus Lloydbacteria bacterium RIFCSPHIGHO2_02_FULL_51_22;1798663	0
Bacteria;CPR;Microgenomates;NA;NA;NA;Microgenomates;Candidatus Microgenomates bacterium;Candidatus Microgenomates bacterium;2093373	1	RIK51176.1
Bacteria;CPR;Microgenomates;NA;NA;NA;Microgenomates;Microgenomates bacterium;Microgenomates bacterium UTCPR1;1961107	1	OQY68388.1
Bacteria;CPR;Moranbacteria;NA;NA;NA;Moranbacteria;Candidatus Moranbacteria bacterium;Candidatus Moranbacteria bacterium RIFCSPLOWO2_02_FULL_48_19;1801642	0
Bacteria;CPR;Nealsonbacteria;NA;NA;NA;Nealsonbacteria;Candidatus Nealsonbacteria bacterium;Candidatus Nealsonbacteria bacterium CG23_combo_of_CG06-09_8_20_14_all_38_19;1974721	0
Bacteria;CPR;Niyogibacteria;NA;NA;NA;Niyogibacteria;Candidatus Niyogibacteria bacterium;Candidatus Niyogibacteria bacterium CG10_big_fil_rev_8_21_14_0_10_46_36;1974726	0
Bacteria;CPR;Nomurabacteria;NA;NA;NA;Nomurabacteria;Candidatus Nomurabacteria bacterium;Candidatus Nomurabacteria bacterium GW2011_GWB1_37_5;1618742	0
Bacteria;CPR;Pacebacteria;NA;NA;NA;Pacebacteria;Candidatus Pacebacteria bacterium;Candidatus Pacebacteria bacterium CG_4_10_14_0_8_um_filter_42_14;1974759	0
Bacteria;CPR;Parcubacteria;NA;NA;NA;Parcubacteria;Candidatus Parcubacteria bacterium;Candidatus Parcubacteria bacterium;2053309	1	PLX28112.1
Bacteria;CPR;Peregrinibacteria;NA;NA;NA;Peregrinibacteria;Candidatus Peregrinibacteria bacterium;Candidatus Peregrinibacteria bacterium CG10_big_fil_rev_8_21_14_0_10_49_10;1974787	0
Bacteria;CPR;Portnoybacteria;NA;NA;NA;Portnoybacteria;Candidatus Portnoybacteria bacterium;Candidatus Portnoybacteria bacterium CG_4_8_14_3_um_filter_40_10;1974801	0
Bacteria;CPR;Ryanbacteria;NA;NA;NA;Ryanbacteria;Candidatus Ryanbacteria bacterium;Candidatus Ryanbacteria bacterium RIFCSPHIGHO2_01_FULL_45_22;1802114	0
Bacteria;CPR;Saccharibacteria;NA;NA;NA;Saccharibacteria;Candidatus Saccharibacteria bacterium;Candidatus Saccharibacteria bacterium GW2011_GWC2_44_17;1619070	0
Bacteria;CPR;Shapirobacteria;NA;NA;NA;Shapirobacteria;Candidatus Shapirobacteria bacterium;Candidatus Shapirobacteria bacterium CG_4_9_14_0_2_um_filter_40_11;1974876	0
Bacteria;CPR;Staskawiczbacteria;NA;NA;NA;Staskawiczbacteria;Candidatus Staskawiczbacteria bacterium;Candidatus Staskawiczbacteria bacterium RIFCSPHIGHO2_02_FULL_42_22;1802207	0
Bacteria;CPR;Sungbacteria;NA;NA;NA;Sungbacteria;Candidatus Sungbacteria bacterium;Candidatus Sungbacteria bacterium RIFCSPLOWO2_01_FULL_47_32;1802277	0
Bacteria;CPR;Taylorbacteria;NA;NA;NA;Taylorbacteria;Candidatus Taylorbacteria bacterium;Candidatus Taylorbacteria bacterium RIFCSPHIGHO2_01_FULL_49_60;1802303	0
Bacteria;CPR;Terrybacteria;NA;NA;NA;Terrybacteria;Candidatus Terrybacteria bacterium;Candidatus Terrybacteria bacterium RIFCSPHIGHO2_01_FULL_43_35;1802361	1	OHA47132.1
Bacteria;CPR;Uhrbacteria;NA;NA;NA;Uhrbacteria;Candidatus Uhrbacteria bacterium;Candidatus Uhrbacteria bacterium RIFCSPHIGHO2_02_FULL_60_44;1802393	1	OGL73748.1
Bacteria;CPR;Wirthbacteria;NA;NA;NA;Wirthbacteria;Candidatus Wirthbacteria bacterium;Candidatus Wirthbacteria bacterium CG2_30_54_11;1817892	2	OIP96139.1	OIP98059.1
Bacteria;CPR;Woesebacteria;NA;NA;NA;Woesebacteria;Candidatus Woesebacteria bacterium;Candidatus Woesebacteria bacterium GW2011_GWF1_31_35;1618600	0
Bacteria;CPR;Woykebacteria;NA;NA;NA;Woykebacteria;Candidatus Woykebacteria bacterium;Candidatus Woykebacteria bacterium RBG_13_40_15;1802593	0
Bacteria;CPR;WWE3;NA;NA;NA;candidate division;WWE3;candidate division WWE3 bacterium CG_4_9_14_3_um_filter_41_6;1975081	0
Bacteria;CPR;WWE3;NA;NA;NA;candidate division;WWE3;candidate division WWE3 bacterium RIFOXYC1_FULL_39_7;1802643	0
Bacteria;CPR;Yanofskybacteria;NA;NA;NA;Yanofskybacteria;Candidatus Yanofskybacteria bacterium;Candidatus Yanofskybacteria bacterium RIFCSPHIGHO2_01_FULL_43_42;1802666	0
Bacteria;CPR;Yonathbacteria;NA;NA;NA;Yonathbacteria;Candidatus Yonathbacteria bacterium;Candidatus Yonathbacteria bacterium CG17_big_fil_post_rev_8_21_14_2_50_46_19;1975109	0
Bacteria;Gracilicutes;Abyssubacteria;NA;NA;NA;Abyssubacteria;Candidatus Abyssubacteria bacterium;Candidatus Abyssubacteria bacterium SURF_17;2093361	7	RJP74628.1	RJP74139.1	RJP66107.1	RJP75143.1	RJP67357.1	RJP72821.1	RJP74602.1
Bacteria;Gracilicutes;Abyssubacteria;NA;NA;NA;Abyssubacteria;Candidatus Abyssubacteria bacterium;Candidatus Abyssubacteria bacterium SURF_5;2093360	4	RJP26162.1	RJP18342.1	RJP19465.1	RJP23906.1
Bacteria;Gracilicutes;Aquificae;Aquificae;Aquificales;Aquificaceae;Aquifex;Aquifex aeolicus;Aquifex aeolicus VF5;224324	1	AAC06590.1
Bacteria;Gracilicutes;Aquificae;Aquificae;Aquificales;Aquificaceae;Hydrogenobacter;Hydrogenobacter thermophilus;Hydrogenobacter thermophilus TK-6;608538	1	BAI68677.1
Bacteria;Gracilicutes;Aquificae;Aquificae;Aquificales;Aquificaceae;Hydrogenobaculum;Hydrogenobaculum sp.;Hydrogenobaculum sp. Y04AAS1;380749	0
Bacteria;Gracilicutes;Aquificae;Aquificae;Aquificales;Hydrogenothermaceae;Persephonella;Persephonella marina;Persephonella marina EX-H1;123214	1	ACO04472.1
Bacteria;Gracilicutes;Aquificae;Aquificae;Aquificales;Hydrogenothermaceae;Sulfurihydrogenibium;Sulfurihydrogenibium sp.;Sulfurihydrogenibium sp. YO3AOP1;436114	1	ACD66891.1
Bacteria;Gracilicutes;Bacteroidetes;Bacteroidia;Bacteroidales;Bacteroidaceae;Bacteroides;Bacteroides thetaiotaomicron;Bacteroides thetaiotaomicron VPI-5482;226186	0
Bacteria;Gracilicutes;Bacteroidetes;Bacteroidia;Bacteroidales;Porphyromonadaceae;Porphyromonas;Porphyromonas gingivalis;Porphyromonas gingivalis W83;242619	0
Bacteria;Gracilicutes;Bacteroidetes;Bacteroidia;Bacteroidales;Tannerellaceae;Parabacteroides;Parabacteroides distasonis;Parabacteroides distasonis ATCC 8503;435591	0
Bacteria;Gracilicutes;Bacteroidetes;Cytophagia;Cytophagales;Cytophagaceae;Cytophaga;Cytophaga hutchinsonii;Cytophaga hutchinsonii ATCC 33406;269798	1	ABG57489.1
Bacteria;Gracilicutes;Balneolaeota;Balneolia;Balneolales;Balneolaceae;Aliifodinibius;Aliifodinibius roseus;Aliifodinibius roseus;1194090	1	SHF33815.1
Bacteria;Gracilicutes;Balneolaeota;Balneolia;Balneolales;Balneolaceae;Balneolaceae;Balneolaceae bacterium;Balneolaceae bacterium UBA6773;1951518	1	DKGJ01000008.1_5
Bacteria;Gracilicutes;Balneolaeota;Balneolia;Balneolales;Balneolaceae;Gracilimonas;Gracilimonas sp.;Gracilimonas sp. 8A47;2079485	2	PWN07992.1	PWN08056.1
Bacteria;Gracilicutes;Balneolaeota;Balneolia;Balneolales;Balneolaceae;Rhodohalobacter;Rhodohalobacter sp.;Rhodohalobacter sp. SW132;2293433	3	REL32840.1	REL32827.1	REL38619.1
Bacteria;Gracilicutes;Balneolaeota;NA;NA;NA;Candidatus Cyclonatronum;Candidatus Cyclonatronum proteinivorum;Candidatus Cyclonatronum proteinivorum;1457365	3	AXJ00056.1	AXI99571.1	AXJ02176.1
Bacteria;Gracilicutes;Calditrichaeota;Calditrichae;Calditrichales;Calditrichaceae;Caldithrix;Caldithrix abyssi;Caldithrix abyssi DSM 13497;880073	3	EHO42795.1	EHO42916.1	EHO39930.1
Bacteria;Gracilicutes;Calditrichaeota;NA;NA;NA;Calditrichaeota;Calditrichaeota bacterium;Calditrichaeota bacterium AABM5.25.91;1960895	0
Bacteria;Gracilicutes;Calescamantes;NA;NA;NA;Calescamantes;Calescamantes bacterium;Calescamantes bacterium JGI 0000106-N7;1130336	1	ASMU01000008.1_27
Bacteria;Gracilicutes;Calescamantes;NA;NA;NA;Calescamantes;Calescamantes bacterium;Calescamantes bacterium T3.1;1643525	1	LBFS01000163.1_2
Bacteria;Gracilicutes;Chlamydiae;Chlamydiia;Chlamydiales;Chlamydiaceae;Chlamydia;Chlamydia pneumoniae;Chlamydia pneumoniae;83558	0
Bacteria;Gracilicutes;Chlamydiae;Chlamydiia;Parachlamydiales;Parachlamydiaceae;Candidatus Protochlamydia;Candidatus Protochlamydia amoebophila;Candidatus Protochlamydia amoebophila UWE25;264201	0
Bacteria;Gracilicutes;Chlamydiae;Chlamydiia;Parachlamydiales;Parachlamydiaceae;Parachlamydia;Parachlamydia acanthamoebae;Parachlamydia acanthamoebae UV-7;765952	0
Bacteria;Gracilicutes;Chlamydiae;Chlamydiia;Parachlamydiales;Simkaniaceae;Simkania;Simkania negevensis;Simkania negevensis Z;331113	0
Bacteria;Gracilicutes;Chlamydiae;Chlamydiia;Parachlamydiales;Waddliaceae;Waddlia;Waddlia chondrophila;Waddlia chondrophila WSU 86-1044;716544	1	ADI37849.1
Bacteria;Gracilicutes;Chlorobi;Chlorobia;Chlorobiales;Chlorobiaceae;Chlorobaculum;Chlorobaculum tepidum;Chlorobaculum tepidum TLS;194439	2	AAM71767.1	AAM72926.1
Bacteria;Gracilicutes;Chlorobi;Chlorobia;Chlorobiales;Chlorobiaceae;Chlorobium;Chlorobium chlorochromatii;Chlorobium chlorochromatii CaD3;340177	2	ABB28560.1	ABB28749.1
Bacteria;Gracilicutes;Chlorobi;Chlorobia;Chlorobiales;Chlorobiaceae;Chloroherpeton;Chloroherpeton thalassium;Chloroherpeton thalassium ATCC 35110;517418	1	ACF15139.1
Bacteria;Gracilicutes;Chlorobi;Chlorobia;Chlorobiales;Chlorobiaceae;Pelodictyon;Pelodictyon luteolum;Pelodictyon luteolum DSM 273;319225	2	ABB23422.1	ABB24526.1
Bacteria;Gracilicutes;Chlorobi;Chlorobia;Chlorobiales;Chlorobiaceae;Prosthecochloris;Prosthecochloris aestuarii;Prosthecochloris aestuarii DSM 271;290512	3	ACF45723.1	ACF45583.1	ACF46160.1
Bacteria;Gracilicutes;Chrysiogenetes;Chrysiogenetes;Chrysiogenales;Chrysiogenaceae;Chrysiogenes;Chrysiogenes arsenatis;Chrysiogenes arsenatis DSM 11915;118005	2	AWNK01000006.1_24	AWNK01000012.1_21
Bacteria;Gracilicutes;Chrysiogenetes;Chrysiogenetes;Chrysiogenales;Chrysiogenaceae;Desulfurispirillum;Desulfurispirillum indicum;Desulfurispirillum indicum S5;653733	2	ADU65686.1	ADU65297.1
Bacteria;Gracilicutes;Cloacimonetes;NA;NA;NA;Candidatus Cloacimonas;Candidatus Cloacimonas acidaminovorans;Candidatus Cloacimonas acidaminovorans str. Evry;459349	0
Bacteria;Gracilicutes;Cloacimonetes;NA;NA;NA;Candidatus Cloacimonas;Candidatus Cloacimonas sp.;Candidatus Cloacimonas sp. 4484_275;1970770	1	OQX71926.1
Bacteria;Gracilicutes;Cloacimonetes;NA;NA;NA;Cloacimonetes;Candidatus Cloacimonetes bacterium;Candidatus Cloacimonetes bacterium HGW-Cloacimonetes-1;2013733	1	PKN80477.1
Bacteria;Gracilicutes;Cloacimonetes;NA;NA;NA;Cloacimonetes;Cloacimonetes bacterium;Cloacimonetes bacterium UBA4175;1947848	1	DFUX01000088.1_8
Bacteria;Gracilicutes;Cloacimonetes;NA;NA;NA;Cloacimonetes;Cloacimonetes bacterium;Cloacimonetes bacterium UBA5456;1947862	1	DIQS01000060.1_25
Bacteria;Gracilicutes;Coatesbacteria;NA;NA;NA;Coatesbacteria;Candidatus Coatesbacteria bacterium;Candidatus Coatesbacteria bacterium 4484_99;1970774	0
Bacteria;Gracilicutes;Coatesbacteria;NA;NA;NA;Coatesbacteria;Candidatus Coatesbacteria bacterium;Candidatus Coatesbacteria bacterium RBG_13_66_14;1817816	1	OGD79076.1
Bacteria;Gracilicutes;Deferribacteres;Deferribacteres;Deferribacterales;Deferribacteraceae;Calditerrivibrio;Calditerrivibrio nitroreducens;Calditerrivibrio nitroreducens DSM 19672;768670	4	ADR18525.1	ADR18530.1	ADR18351.1	ADR18728.1
Bacteria;Gracilicutes;Deferribacteres;Deferribacteres;Deferribacterales;Deferribacteraceae;Deferribacter;Deferribacter desulfuricans;Deferribacter desulfuricans SSM1;639282	4	BAI80582.1	BAI81614.1	BAI79720.1	BAI81076.1
Bacteria;Gracilicutes;Deferribacteres;Deferribacteres;Deferribacterales;Deferribacteraceae;Denitrovibrio;Denitrovibrio acetiphilus;Denitrovibrio acetiphilus DSM 12809;522772	4	ADD68653.1	ADD69161.1	ADD67036.1	ADD68306.1
Bacteria;Gracilicutes;Deferribacteres;Deferribacteres;Deferribacterales;Deferribacteraceae;Flexistipes;Flexistipes sinusarabici;Flexistipes sinusarabici;2352	4	HCW92810.1	HCW92823.1	HCW92834.1	HCW92694.1
Bacteria;Gracilicutes;Deferribacteres;Deferribacteres;Deferribacterales;Deferribacteraceae;Mucispirillum;Mucispirillum schaedleri;Mucispirillum schaedleri ASF457;1379858	3	ESJ97485.1	ESJ97982.1	ESJ98125.1
Bacteria;Gracilicutes;Delongbacteria;NA;NA;NA;Delongbacteria;Candidatus Delongbacteria bacterium;Candidatus Delongbacteria bacterium GWF2_40_14;1817817	0
Bacteria;Gracilicutes;Delongbacteria;NA;NA;NA;Delongbacteria;Candidatus Delongbacteria bacterium;Candidatus Delongbacteria bacterium;2044594	1	PIE79446.1
Bacteria;Gracilicutes;Deltaproteobacteria/Oligoflexia/Dadabacteria/Thermodesulfobacteria;NA;NA;NA;Dadabacteria;Candidatus Dadabacteria bacterium;Candidatus Dadabacteria bacterium RBG_19FT_COMBO_40_33;1797755	1	OGE23174.1
Bacteria;Gracilicutes;Deltaproteobacteria/Oligoflexia/Dadabacteria/Thermodesulfobacteria;NA;NA;NA;Dadabacteria;Candidatus Dadabacteria bacterium;Candidatus Dadabacteria bacterium RIFCSPHIGHO2_12_FULL_53_21;1797756	0
Bacteria;Gracilicutes;Deltaproteobacteria/Oligoflexia/Dadabacteria/Thermodesulfobacteria;NA;NA;NA;Dadabacteria;Candidatus Dadabacteria bacterium;Candidatus Dadabacteria bacterium UBA1144;1953208	1	DCAB01000012.1_44
Bacteria;Gracilicutes;Deltaproteobacteria/Oligoflexia/Dadabacteria/Thermodesulfobacteria;NA;NA;NA;Dadabacteria;Candidatus Dadabacteria bacterium;Candidatus Dadabacteria bacterium UBA2774;1953209	2	DEIM01000094.1_11	DEIM01000132.1_9
Bacteria;Gracilicutes;Deltaproteobacteria/Oligoflexia/Dadabacteria/Thermodesulfobacteria;NA;NA;NA;Dadabacteria;Candidatus Dadabacteria bacterium;Candidatus Dadabacteria bacterium;2080303	1	QIHJ01000011.1_6
Bacteria;Gracilicutes;Deltaproteobacteria/Oligoflexia/Dadabacteria/Thermodesulfobacteria;NA;NA;NA;Thermodesulfobacteria;Thermodesulfobacteria bacterium;Thermodesulfobacteria bacterium;2202153	1	RKX59521.1
Bacteria;Gracilicutes;Deltaproteobacteria/Oligoflexia/Dadabacteria/Thermodesulfobacteria;Thermodesulfobacteria;Thermodesulfobacteriales;Thermodesulfobacteriaceae;Caldimicrobium;Caldimicrobium thiodismutans;Caldimicrobium thiodismutans;1653476	2	BAU23411.1	BAU24027.1
Bacteria;Gracilicutes;Deltaproteobacteria/Oligoflexia/Dadabacteria/Thermodesulfobacteria;Thermodesulfobacteria;Thermodesulfobacteriales;Thermodesulfobacteriaceae;Thermodesulfatator;Thermodesulfatator indicus;Thermodesulfatator indicus DSM 15286;667014	3	AEH44708.1	AEH44082.1	AEH45257.1
Bacteria;Gracilicutes;Deltaproteobacteria/Oligoflexia/Dadabacteria/Thermodesulfobacteria;Thermodesulfobacteria;Thermodesulfobacteriales;Thermodesulfobacteriaceae;Thermodesulfobacterium;Thermodesulfobacterium commune;Thermodesulfobacterium commune DSM 2178;289377	2	AIH03736.1	AIH03367.1
Bacteria;Gracilicutes;Deltaproteobacteria/Oligoflexia/Dadabacteria/Thermodesulfobacteria;Thermodesulfobacteria;Thermodesulfobacteriales;Thermodesulfobacteriaceae;Thermosulfurimonas;Thermosulfurimonas dismutans;Thermosulfurimonas dismutans;999894	1	OAQ19997.1
Bacteria;Gracilicutes;Dependentiae;NA;NA;NA;NA;NA;Candidatus Dependentiae bacterium;2030827	0
Bacteria;Gracilicutes;Desantisbacteria;NA;NA;NA;Desantisbacteria;Candidatus Desantisbacteria bacterium;Candidatus Desantisbacteria bacterium CG02_land_8_20_14_3_00_49_13;1974548	3	PIV55603.1	PIV57229.1	PIV55609.1
Bacteria;Gracilicutes;Desantisbacteria;NA;NA;NA;Desantisbacteria;Candidatus Desantisbacteria bacterium;Candidatus Desantisbacteria bacterium CG1_02_38_46;1817893	1	OIN98615.1
Bacteria;Gracilicutes;Edwardsbacteria;NA;NA;NA;Edwardsbacteria;Candidatus Edwardsbacteria bacterium;Candidatus Edwardsbacteria bacterium GWF2_54_11;1817851	1	OGF12205.1
Bacteria;Gracilicutes;Eisenbacteria;NA;NA;NA;Eisenbacteria;Candidatus Eisenbacteria bacterium;Candidatus Eisenbacteria bacterium RBG_19FT_COMBO_70_11;1817857	0
Bacteria;Gracilicutes;Eisenbacteria;NA;NA;NA;Eisenbacteria;Candidatus Eisenbacteria bacterium;Candidatus Eisenbacteria bacterium;2212470	0
Bacteria;Gracilicutes;Elusimicrobia;Elusimicrobia;Elusimicrobiales;Elusimicrobiaceae;Elusimicrobium;Elusimicrobium minutum;Elusimicrobium minutum Pei191;445932	1	ACC98609.1
Bacteria;Gracilicutes;Elusimicrobia;Endomicrobia;Endomicrobiales;Endomicrobiaceae;Endomicrobium;Candidatus Endomicrobium trichonymphae;Candidatus Endomicrobium trichonymphae;1408204	0
Bacteria;Gracilicutes;Elusimicrobia;Endomicrobia;Endomicrobiales;Endomicrobiaceae;Endomicrobium;Endomicrobium proavitum;Endomicrobium proavitum;1408281	1	AKL98078.1
Bacteria;Gracilicutes;Elusimicrobia;NA;NA;NA;Elusimicrobia;Elusimicrobia bacterium;Elusimicrobia bacterium GWC2_65_9;1797936	2	OGR77240.1	OGR72566.1
Bacteria;Gracilicutes;Elusimicrobia;NA;NA;NA;uncultured;uncultured Termite group 1 bacterium;uncultured Termite group 1 bacterium phylotype Rs-D17;471821	0
Bacteria;Gracilicutes;Fermentibacteria;Candidatus Fermentibacteria (class);Candidatus Fermentibacterales;Candidatus Fermentibacteraceae;Candidatus Fermentibacter;Candidatus Fermentibacter daniensis;Candidatus Fermentibacter daniensis;1729713	0
Bacteria;Gracilicutes;Fermentibacteria;NA;NA;NA;candidate division;candidate division Hyd24-12;candidate division Hyd24-12 bacterium UBA5938;1953186	2	DJCY01000097.1_7	DJCY01000118.1_3
Bacteria;Gracilicutes;Fermentibacteria;NA;NA;NA;candidate division;candidate division Hyd24-12;candidate division Hyd24-12 bacterium UBA6080;1953187	2	DIXM01000006.1_18	DIXM01000011.1_60
Bacteria;Gracilicutes;Fermentibacteria;NA;NA;NA;Candidatus Sabulitectum;Candidatus Sabulitectum silens;Candidatus Sabulitectum silens;1902299	1	MJAN01000005.1_187
Bacteria;Gracilicutes;Fermentibacteria;NA;NA;NA;Fermentibacteria;Candidatus Fermentibacteria bacterium;Candidatus Fermentibacteria bacterium;2044591	1	PIE52183.1
Bacteria;Gracilicutes;Fischerbacteria/Aminicenantes/Acidobacteria;Acidobacteriia;Acidobacteriales;Acidobacteriaceae;Acidobacterium;Acidobacterium capsulatum;Acidobacterium capsulatum ATCC 51196;240015	2	ACO33997.1	ACO32071.1
Bacteria;Gracilicutes;Fischerbacteria/Aminicenantes/Acidobacteria;Acidobacteriia;Acidobacteriales;Acidobacteriaceae;Candidatus Koribacter;Candidatus Koribacter versatilis;Candidatus Koribacter versatilis Ellin345;204669	1	ABF39490.1
Bacteria;Gracilicutes;Fischerbacteria/Aminicenantes/Acidobacteria;Acidobacteriia;Acidobacteriales;Acidobacteriaceae;Granulicella;Granulicella tundricola;Granulicella tundricola MP5ACTX9;1198114	2	ADW70687.1	ADW69458.1
Bacteria;Gracilicutes;Fischerbacteria/Aminicenantes/Acidobacteria;Acidobacteriia;Acidobacteriales;Acidobacteriaceae;Terriglobus;Terriglobus roseus;Terriglobus roseus DSM 18391;926566	1	AFL90361.1
Bacteria;Gracilicutes;Fischerbacteria/Aminicenantes/Acidobacteria;Blastocatellia;NA;NA;Chloracidobacterium;Chloracidobacterium thermophilum;Chloracidobacterium thermophilum B;981222	1	AEP13409.1
Bacteria;Gracilicutes;Fischerbacteria/Aminicenantes/Acidobacteria;NA;NA;NA;Aminicenantes;Aminicenantes bacterium;Aminicenantes bacterium SCGC AAA252-K06;910039	1	ASOP01000001.1_25
Bacteria;Gracilicutes;Fischerbacteria/Aminicenantes/Acidobacteria;NA;NA;NA;Aminicenantes;Aminicenantes bacterium;Aminicenantes bacterium SCGC AAA252-O11;1047034	1	ASLL01000004.1_21
Bacteria;Gracilicutes;Fischerbacteria/Aminicenantes/Acidobacteria;NA;NA;NA;Aminicenantes;Candidatus Aminicenantes bacterium;Candidatus Aminicenantes bacterium RBG_13_59_9;1797268	1	OGD16851.1
Bacteria;Gracilicutes;Fischerbacteria/Aminicenantes/Acidobacteria;NA;NA;NA;Aminicenantes;Candidatus Aminicenantes bacterium;Candidatus Aminicenantes bacterium RBG_13_63_10;1797270	2	OGD25776.1	OGD27525.1
Bacteria;Gracilicutes;Fischerbacteria/Aminicenantes/Acidobacteria;NA;NA;NA;Aminicenantes;Candidatus Aminicenantes bacterium;Candidatus Aminicenantes bacterium RBG_13_64_14;1797271	2	OGD23506.1	OGD23410.1
Bacteria;Gracilicutes;Fischerbacteria/Aminicenantes/Acidobacteria;NA;NA;NA;Fischerbacteria;Candidatus Fischerbacteria bacterium;Candidatus Fischerbacteria bacterium RBG_13_37_8;1817863	2	OGF58717.1	OGF67596.1
Bacteria;Gracilicutes;Fischerbacteria/Aminicenantes/Acidobacteria;NA;NA;NA;Rokubacteria;Candidatus Rokubacteria bacterium;Candidatus Rokubacteria bacterium 13_1_40CM_2_68_8;1805354	3	OLD40245.1	OLD38855.1	OLD39228.1
Bacteria;Gracilicutes;Glassbacteria/Gemmatimonadetes;Gemmatimonadetes;Gemmatimonadales;Gemmatimonadaceae;Gemmatimonas;Gemmatimonas aurantiaca;Gemmatimonas aurantiaca T-27;379066	4	BAH39116.1	BAH39025.1	BAH38428.1	BAH37993.1
Bacteria;Gracilicutes;Glassbacteria/Gemmatimonadetes;Gemmatimonadetes;Gemmatimonadales;Gemmatimonadaceae;Gemmatimonas;Gemmatimonas phototrophica;Gemmatimonas phototrophica;1379270	3	AMW05167.1	AMW04741.1	AMW04714.1
Bacteria;Gracilicutes;Glassbacteria/Gemmatimonadetes;Gemmatimonadetes;Gemmatimonadales;NA;Gemmatimonadales;Gemmatimonadales bacterium;Gemmatimonadales bacterium UBA1138;1951101	0
Bacteria;Gracilicutes;Glassbacteria/Gemmatimonadetes;NA;NA;NA;Gemmatimonadetes;Gemmatimonadetes bacterium;Gemmatimonadetes bacterium SCN 70-22;1660163	3	ODT01540.1	ODT02511.1	ODT03034.1
Bacteria;Gracilicutes;Glassbacteria/Gemmatimonadetes;NA;NA;NA;Glassbacteria;Candidatus Glassbacteria bacterium;Candidatus Glassbacteria bacterium GWA2_58_10;1817865	3	OGF98015.1	OGF98510.1	OGF98618.1
Bacteria;Gracilicutes;Goldbacteria/Firestonebacteria;NA;NA;NA;Firestonebacteria;Candidatus Firestonebacteria bacterium;Candidatus Firestonebacteria bacterium GWA2_43_8;1817858	0
Bacteria;Gracilicutes;Goldbacteria/Firestonebacteria;NA;NA;NA;Firestonebacteria;Candidatus Firestonebacteria bacterium;Candidatus Firestonebacteria bacterium RIFOXYA2_FULL_40_8;1817859	2	OGF49490.1	OGF51212.1
Bacteria;Gracilicutes;Goldbacteria/Firestonebacteria;NA;NA;NA;Goldbacteria;Candidatus Goldbacteria bacterium;Candidatus Goldbacteria bacterium HGW-Goldbacteria-1;2013807	3	PKL91193.1	PKL92131.1	PKL92156.1
Bacteria;Gracilicutes;Hydrogenedentes;NA;NA;NA;Hydrogenedentes;Candidatus Hydrogenedentes bacterium;Candidatus Hydrogenedentes bacterium UBA2224;1953211	3	DDYW01000067.1_21	DDYW01000089.1_9	DDYW01000076.1_16
Bacteria;Gracilicutes;Hydrogenedentes;NA;NA;NA;Hydrogenedentes;Candidatus Hydrogenedentes bacterium;Candidatus Hydrogenedentes bacterium UBA6118;1953212	3	DIWA01000021.1_62	DIWA01000038.1_108	DIWA01000026.1_108
Bacteria;Gracilicutes;Hydrogenedentes;NA;NA;NA;Hydrogenedentes;Candidatus Hydrogenedentes bacterium;Candidatus Hydrogenedentes bacterium;2030809	3	PCJ64242.1	PCJ64706.1	PCJ54629.1
Bacteria;Gracilicutes;Hydrogenedentes;NA;NA;NA;Hydrogenedentes;Hydrogenedentes bacterium;Hydrogenedentes bacterium JGI 0000039-J10;1046982	1	AQYQ01000120.1_56
Bacteria;Gracilicutes;Hydrothermae;NA;NA;NA;Hydrothermae;Candidatus Hydrothermae bacterium;Candidatus Hydrothermae bacterium JdFR-72;1935123	1	MTOH01000005.1_62
Bacteria;Gracilicutes;Hydrothermae;NA;NA;NA;Hydrothermae;Candidatus Hydrothermae bacterium;Candidatus Hydrothermae bacterium JdFR-73;1935124	0
Bacteria;Gracilicutes;Hydrothermae;NA;NA;NA;Hydrothermae;Candidatus Hydrothermae bacterium;Candidatus Hydrothermae bacterium;2250085	1	RKY96314.1
Bacteria;Gracilicutes;Kapabacteria/Ignavibacteriae;Ignavibacteria;Ignavibacteriales;Ignavibacteriaceae;Ignavibacterium;Ignavibacterium album;Ignavibacterium album JCM 16511;945713	4	AFH49341.1	AFH48568.1	AFH50603.1	AFH48808.1
Bacteria;Gracilicutes;Kapabacteria/Ignavibacteriae;Ignavibacteria;Ignavibacteriales;Melioribacteraceae;Melioribacter;Melioribacter roseus;Melioribacter roseus P3M-2;1191523	5	AFN75191.1	AFN74457.1	AFN73582.1	AFN74109.1	AFN74340.1
Bacteria;Gracilicutes;Kapabacteria/Ignavibacteriae;Ignavibacteria;Ignavibacteriales;NA;Ignavibacteriales;Ignavibacteriales bacterium;Ignavibacteriales bacterium CG18_big_fil_WC_8_21_14_2_50_31_20;1974047	7	PIQ10176.1	PIQ07553.1	PIQ08967.1	PIQ09819.1	PIQ07797.1	PIQ07909.1	PIQ09409.1
Bacteria;Gracilicutes;Kapabacteria/Ignavibacteriae;Ignavibacteria;NA;NA;Ignavibacteria;Ignavibacteria bacterium;Ignavibacteria bacterium GWC2_56_12;1798429	2	OGU44455.1	OGU44985.1
Bacteria;Gracilicutes;Kapabacteria/Ignavibacteriae;NA;NA;NA;'Candidatus Kapabacteria';'Candidatus Kapabacteria' thiocyanatum;'Candidatus Kapabacteria' thiocyanatum;1895771	4	OJX56943.1	OJX57393.1	OJX60749.1	OJX56247.1
Bacteria;Gracilicutes;Kiritimatiellaeota;Kiritimatiellae;Kiritimatiellales;Kiritimatiellaceae;Kiritimatiella;Kiritimatiella glycovorans;Kiritimatiella glycovorans;1307763	3	AKJ64230.1	AKJ64907.1	AKJ64770.1
Bacteria;Gracilicutes;Kiritimatiellaeota;Kiritimatiellae;Kiritimatiellales;Kiritimatiellaceae;Kiritimatiellaceae;Kiritimatiellaceae bacterium;Kiritimatiellaceae bacterium;2026752	2	MAI20410.1	MAI20595.1
Bacteria;Gracilicutes;Kiritimatiellaeota;Kiritimatiellae;Kiritimatiellales;NA;Kiritimatiellales;Kiritimatiellales bacterium;Kiritimatiellales bacterium;2202731	3	QIHI01000001.1_2	QIHI01000064.1_1	QIHI01000049.1_11
Bacteria;Gracilicutes;Kryptonia;NA;NA;NA;Candidatus Kryptobacter;Candidatus Kryptobacter tengchongensis;Candidatus Kryptobacter tengchongensis;1643429	3	LDXV01000016.1_4	LDXV01000009.1_5	LDXV01000050.1_11
Bacteria;Gracilicutes;Kryptonia;NA;NA;NA;Candidatus Thermokryptus;Candidatus Thermokryptus mobilis;Candidatus Thermokryptus mobilis;1643428	4	LDXU01000001.1_33	LDXU01000006.1_83	LDXU01000006.1_26	LDXU01000006.1_94
Bacteria;Gracilicutes;Latescibacteria/Handelsmanbacteria;NA;NA;NA;Candidatus Latescibacter;Candidatus Latescibacter anaerobius;Candidatus Latescibacter anaerobius SCGC AAA252-E07;910047	0
Bacteria;Gracilicutes;Latescibacteria/Handelsmanbacteria;NA;NA;NA;Handelsmanbacteria;Candidatus Handelsmanbacteria bacterium;Candidatus Handelsmanbacteria bacterium;2099671	3	PWKT01000481.1_5	PWKT01000046.1_11	PWKT01000324.1_7
Bacteria;Gracilicutes;Latescibacteria/Handelsmanbacteria;NA;NA;NA;Latescibacteria;Candidatus Latescibacteria bacterium;Candidatus Latescibacteria bacterium 4484_181;1956174	0
Bacteria;Gracilicutes;Lentisphaerae;Lentisphaeria;NA;NA;Lentisphaeria;Lentisphaeria bacterium;Lentisphaeria bacterium;2053569	2	HAR67596.1	HAR67121.1
Bacteria;Gracilicutes;Lentisphaerae;Lentisphaeria;Victivallales;NA;Victivallales;Victivallales bacterium;Victivallales bacterium CCUG 44730;2094242	3	AVM47045.1	AVM46968.1	AVM44076.1
Bacteria;Gracilicutes;Lentisphaerae;Lentisphaeria;Victivallales;Victivallaceae;Victivallis;Victivallis vadensis;Victivallis vadensis;172901	3	PVY45887.1	PVY41407.1	PVY45434.1
Bacteria;Gracilicutes;Lentisphaerae;NA;NA;NA;uncultured;uncultured Lentisphaerae;uncultured Lentisphaerae bacterium;278095	1	ONQZ01000028.1_30
Bacteria;Gracilicutes;Lindowbacteria;NA;NA;NA;Lindowbacteria;Candidatus Lindowbacteria bacterium;Candidatus Lindowbacteria bacterium RIFCSPLOWO2_12_FULL_62_27;1817870	2	OGH61135.1	OGH62451.1
Bacteria;Gracilicutes;Marinimicrobia;NA;NA;NA;Marinimicrobia;Candidatus Marinimicrobia bacterium;Candidatus Marinimicrobia bacterium CG08_land_8_20_14_0_20_45_22;1975524	0
Bacteria;Gracilicutes;Marinimicrobia;NA;NA;NA;Marinimicrobia;Candidatus Marinimicrobia bacterium;Candidatus Marinimicrobia bacterium CG1_02_48_14;1805240	4	OIO66060.1	OIO64818.1	OIO63236.1	OIO63406.1
Bacteria;Gracilicutes;Marinimicrobia;NA;NA;NA;Marinimicrobia;Candidatus Marinimicrobia bacterium;Candidatus Marinimicrobia bacterium UBA1134;1953213	2	DCAL01000068.1_6	DCAL01000082.1_35
Bacteria;Gracilicutes;Marinimicrobia;NA;NA;NA;Marinimicrobia;Marinimicrobia bacterium;Marinimicrobia bacterium 46_43;1635280	1	KUK92071.1
Bacteria;Gracilicutes;Marinimicrobia;NA;NA;NA;Marinimicrobia;Marinimicrobia bacterium;Marinimicrobia bacterium JGI 0000039-D08;1047055	0
Bacteria;Gracilicutes;Methylomirabilia;NA;NA;NA;candidate division;NC10;candidate division NC10 bacterium CSP1-5;1640516	2	KRT68890.1	KRT69083.1
Bacteria;Gracilicutes;Methylomirabilia;NA;NA;NA;candidate division;NC10;candidate division NC10 bacterium RBG_16_65_8;1801657	1	OGB92701.1
Bacteria;Gracilicutes;Methylomirabilia;NA;NA;NA;candidate division;NC10;candidate division NC10 bacterium RIFCSPLOWO2_12_FULL_66_18;1801659	3	OGB99020.1	OGB96825.1	OGC01973.1
Bacteria;Gracilicutes;Methylomirabilia;NA;NA;NA;Candidatus Methylomirabilis;Candidatus Methylomirabilis lanthanidiphila;Candidatus Methylomirabilis lanthanidiphila;2211376	1	SYW89639.1
Bacteria;Gracilicutes;Methylomirabilia;NA;NA;NA;Candidatus Methylomirabilis;Candidatus Methylomirabilis oxyfera;Candidatus Methylomirabilis oxyfera;671143	1	CBE68083.1
Bacteria;Gracilicutes;Nitrospirae;NA;NA;NA;Nitrospirae;Nitrospirae bacterium;Nitrospirae bacterium CG_4_9_14_0_8_um_filter_70_14;1974059	7	PJB94880.1	PJB95576.1	PJB94740.1	PJB94799.1	PJB97297.1	PJB95209.1	PJB96441.1
Bacteria;Gracilicutes;Nitrospirae;Nitrospira;Nitrospirales;Nitrospiraceae;Leptospirillum;Leptospirillum ferriphilum;Leptospirillum ferriphilum ML-04;1048260	4	AFS52722.1	AFS53245.1	AFS53648.1	AFS54240.1
Bacteria;Gracilicutes;Nitrospirae;Nitrospira;Nitrospirales;Nitrospiraceae;Nitrospira;Nitrospira moscoviensis;Nitrospira moscoviensis;42253	3	ALA60694.1	ALA59594.1	ALA56771.1
Bacteria;Gracilicutes;Nitrospirae;Nitrospira;Nitrospirales;Nitrospiraceae;Nitrospiraceae;Nitrospiraceae bacterium;Nitrospiraceae bacterium UBA2166;1952976	3	DCWI01000047.1_20	DCWI01000118.1_18	DCWI01000009.1_16
Bacteria;Gracilicutes;Nitrospirae;Nitrospira;Nitrospirales;Nitrospiraceae;Thermodesulfovibrio;Thermodesulfovibrio yellowstonii;Thermodesulfovibrio yellowstonii DSM 11347;289376	1	ACI20258.1
Bacteria;Gracilicutes;Omnitrophica;NA;NA;NA;Omnitrophica;Candidatus Omnitrophica bacterium;Candidatus Omnitrophica bacterium CG_4_9_14_0_2_um_filter_42_8;1974737	0
Bacteria;Gracilicutes;Omnitrophica;NA;NA;NA;Omnitrophica;Candidatus Omnitrophica bacterium;Candidatus Omnitrophica bacterium CG23_combo_of_CG06-09_8_20_14_all_40_11;1974756	3	PIP20215.1	PIP20412.1	PIP20208.1
Bacteria;Gracilicutes;Omnitrophica;NA;NA;NA;Omnitrophica;Omnitrophica bacterium;Omnitrophica bacterium GWA2_50_21;1801815	2	OGW68642.1	OGW68738.1
Bacteria;Gracilicutes;Omnitrophica;NA;NA;NA;Omnitrophica;Omnitrophica bacterium;Omnitrophica bacterium RIFOXYB12_FULL_50_7;1801835	4	OGX10706.1	OGX12060.1	OGX12433.1	OGX10899.1
Bacteria;Gracilicutes;Omnitrophica;NA;NA;NA;Omnitrophica;Omnitrophica WOR_2;Omnitrophica WOR_2 bacterium RIFCSPLOWO2_02_FULL_50_19;1801865	1	OGX32548.1
Bacteria;Gracilicutes;Planctomycetes;Candidatus Brocadiae;Candidatus Brocadiales;Candidatus Brocadiaceae;Candidatus Kuenenia;Candidatus Kuenenia stuttgartiensis;Candidatus Kuenenia stuttgartiensis;174633	0
Bacteria;Gracilicutes;Planctomycetes;Planctomycetia;Planctomycetales;Isosphaeraceae;Isosphaera;Isosphaera pallida;Isosphaera pallida ATCC 43644;575540	2	ADV61427.1	ADV63210.1
Bacteria;Gracilicutes;Planctomycetes;Planctomycetia;Planctomycetales;Planctomycetaceae;Pirellula;Pirellula staleyi;Pirellula staleyi DSM 6068;530564	4	ADB15025.1	ADB17427.1	ADB17878.1	ADB18657.1
Bacteria;Gracilicutes;Planctomycetes;Planctomycetia;Planctomycetales;Planctomycetaceae;Planctopirus;Planctopirus limnophila;Planctopirus limnophila DSM 3776;521674	4	ADG68600.1	ADG69001.1	ADG69624.1	ADG69819.1
Bacteria;Gracilicutes;Planctomycetes;Planctomycetia;Planctomycetales;Planctomycetaceae;Rubinisphaera;Rubinisphaera brasiliensis;Rubinisphaera brasiliensis DSM 5305;756272	1	ADY58467.1
Bacteria;Gracilicutes;Poribacteria;NA;NA;NA;Poribacteria;Candidatus Poribacteria bacterium;Candidatus Poribacteria bacterium WGA-3G;1104566	0
Bacteria;Gracilicutes;Poribacteria;NA;NA;NA;Poribacteria;Candidatus Poribacteria bacterium;Candidatus Poribacteria bacterium;2026781	1	MAE20396.1
Bacteria;Gracilicutes;Proteobacteria;Acidithiobacillia/Muproteobacteria;Acidithiobacillales;Acidithiobacillaceae;Acidithiobacillus;Acidithiobacillus caldus;Acidithiobacillus caldus ATCC 51756;637389	2	AIA53971.1	AIA54686.1
Bacteria;Gracilicutes;Proteobacteria;Acidithiobacillia/Muproteobacteria;Acidithiobacillales;Acidithiobacillaceae;Acidithiobacillus;Acidithiobacillus ferrooxidans;Acidithiobacillus ferrooxidans ATCC 23270;243159	3	ACK77880.1	ACK80567.1	ACK79230.1
Bacteria;Gracilicutes;Proteobacteria;Acidithiobacillia/Muproteobacteria;Acidithiobacillales;Acidithiobacillaceae;Acidithiobacillus;Acidithiobacillus thiooxidans;Acidithiobacillus thiooxidans;930	4	JMEB01000258.1_30	JMEB01000080.1_12	JMEB01000080.1_1	JMEB01000172.1_44
Bacteria;Gracilicutes;Proteobacteria;Acidithiobacillia/Muproteobacteria;Acidithiobacillales;NA;Acidithiobacillales;Acidithiobacillales bacterium;Acidithiobacillales bacterium SM1_46;1703384	1	KPL27433.1
Bacteria;Gracilicutes;Proteobacteria;Acidithiobacillia/Muproteobacteria;Acidithiobacillales;Thermithiobacillaceae;Thermithiobacillus;Thermithiobacillus tepidarius;Thermithiobacillus tepidarius DSM 3134;1123368	4	AUIS01000011.1_71	AUIS01000004.1_158	AUIS01000008.1_9	AUIS01000035.1_9
Bacteria;Gracilicutes;Proteobacteria;Acidithiobacillia/Muproteobacteria;NA;NA;Candidatus Muproteobacteria;Candidatus Muproteobacteria bacterium;Candidatus Muproteobacteria bacterium RBG_16_65_31;1817759	2	OGI44328.1	OGI44570.1
Bacteria;Gracilicutes;Proteobacteria;Alphaproteobacteria;Caulobacterales;Caulobacteraceae;Caulobacter;Caulobacter vibrioides;Caulobacter vibrioides CB15;190650	3	AAK24593.1	AAK23841.1	AAK22119.1
Bacteria;Gracilicutes;Proteobacteria;Alphaproteobacteria;Rhizobiales;Bradyrhizobiaceae;Rhodopseudomonas;Rhodopseudomonas palustris;Rhodopseudomonas palustris CGA009;258594	1	CAE26107.1
Bacteria;Gracilicutes;Proteobacteria;Alphaproteobacteria;Rhizobiales;Brucellaceae;Brucella;Brucella suis;Brucella suis 1330;204722	2	AAN34279.2	AAN33751.1
Bacteria;Gracilicutes;Proteobacteria;Alphaproteobacteria;Rhodobacterales;Rhodobacteraceae;Ruegeria;Ruegeria pomeroyi;Ruegeria pomeroyi DSS-3;246200	5	AAV95297.1	AAV97320.1	AAV93750.1	AAV96943.1	AAV94680.1
Bacteria;Gracilicutes;Proteobacteria;Alphaproteobacteria;Rickettsiales;Rickettsiaceae;Rickettsia;Rickettsia prowazekii;Rickettsia prowazekii str. Madrid E;272947	1	CAA14941.1
Bacteria;Gracilicutes;Proteobacteria;Alphaproteobacteria;Sphingomonadales;Sphingomonadaceae;Zymomonas;Zymomonas mobilis;Zymomonas mobilis subsp. mobilis ZM4 = ATCC 31821;264203	2	AAV88740.1	AAV89046.1
Bacteria;Gracilicutes;Proteobacteria;Betaproteobacteria/Hydrogenophilalia;Burkholderiales;Alcaligenaceae;Bordetella;Bordetella bronchiseptica;Bordetella bronchiseptica RB50;257310	2	CAE32771.1	CAE33582.1
Bacteria;Gracilicutes;Proteobacteria;Betaproteobacteria/Hydrogenophilalia;Hydrogenophilales;Hydrogenophilaceae;Hydrogenophilus;Hydrogenophilus thermoluteolus;Hydrogenophilus thermoluteolus;297	1	BBD77316.1
Bacteria;Gracilicutes;Proteobacteria;Betaproteobacteria/Hydrogenophilalia;Hydrogenophilales;Hydrogenophilaceae;Tepidiphilus;Tepidiphilus margaritifer;Tepidiphilus margaritifer DSM 15129;1123354	1	AUDR01000014.1_37
Bacteria;Gracilicutes;Proteobacteria;Betaproteobacteria/Hydrogenophilalia;Hydrogenophilales;NA;Hydrogenophilales;Hydrogenophilales bacterium;Hydrogenophilales bacterium 12-61-10;1970515	3	OYW40381.1	OYW40298.1	OYW36317.1
Bacteria;Gracilicutes;Proteobacteria;Betaproteobacteria/Hydrogenophilalia;Hydrogenophilales;NA;Hydrogenophilales;Hydrogenophilales bacterium;Hydrogenophilales bacterium CG_4_10_14_3_um_filter_63_21;1974028	3	PIX96456.1	PIX96688.1	PIX95712.1
Bacteria;Gracilicutes;Proteobacteria;Betaproteobacteria/Hydrogenophilalia;Hydrogenophilales;NA;Hydrogenophilales;Hydrogenophilales bacterium;Hydrogenophilales bacterium CG15_BIG_FIL_POST_REV_8_21_14_020_62_31;1974034	2	PIW38105.1	PIW37801.1
Bacteria;Gracilicutes;Proteobacteria;Betaproteobacteria/Hydrogenophilalia;Neisseriales;Chromobacteriaceae;Chromobacterium;Chromobacterium violaceum;Chromobacterium violaceum ATCC 12472;243365	2	AAQ58770.1	AAQ61148.1
Bacteria;Gracilicutes;Proteobacteria;Betaproteobacteria/Hydrogenophilalia;Neisseriales;Neisseriaceae;Neisseria;Neisseria meningitidis;Neisseria meningitidis MC58;122586	2	AAF62328.1	AAF40875.1
Bacteria;Gracilicutes;Proteobacteria;Betaproteobacteria/Hydrogenophilalia;Nitrosomonadales;Nitrosomonadaceae;Nitrosomonas;Nitrosomonas europaea;Nitrosomonas europaea ATCC 19718;228410	2	CAD85363.1	CAD84839.1
Bacteria;Gracilicutes;Proteobacteria;Betaproteobacteria/Hydrogenophilalia;Rhodocyclales;Azonexaceae;Dechloromonas;Dechloromonas aromatica;Dechloromonas aromatica RCB;159087	2	AAZ46694.1	AAZ47648.1
Bacteria;Gracilicutes;Proteobacteria;Deltaproteobacteria;Myxococcales;Myxococcaceae;Myxococcus;Myxococcus xanthus;Myxococcus xanthus DK 1622;246197	3	WP_011551272.1	WP_011556838.1	WP_011551754.1
Bacteria;Gracilicutes;Proteobacteria;Deltaproteobacteria/Oligoflexia/Dadabacteria/Thermodesulfobacteria;Bacteriovoracales;Bacteriovoracaceae;Bacteriovorax;Bacteriovorax stolpii;Bacteriovorax stolpii;960	2	AUN97946.1	AUN98602.1
Bacteria;Gracilicutes;Proteobacteria;Deltaproteobacteria/Oligoflexia/Dadabacteria/Thermodesulfobacteria;Bacteriovoracales;Halobacteriovoraceae;Halobacteriovorax;Halobacteriovorax marinus;Halobacteriovorax marinus SJ;862908	4	CBW26119.1	CBW26927.1	CBW27277.1	CBW26029.1
Bacteria;Gracilicutes;Proteobacteria;Deltaproteobacteria/Oligoflexia/Dadabacteria/Thermodesulfobacteria;Bdellovibrionales;Bdellovibrionaceae;Bdellovibrio;Bdellovibrio bacteriovorus;Bdellovibrio bacteriovorus HD100;264462	2	CAE77851.1	CAE79077.1
Bacteria;Gracilicutes;Proteobacteria;Deltaproteobacteria/Oligoflexia/Dadabacteria/Thermodesulfobacteria;Bdellovibrionales;NA;Bdellovibrionales;Bdellovibrionales bacterium;Bdellovibrionales bacterium RIFOXYD1_FULL_39_84;1797401	2	OFZ75767.1	OFZ75547.1
Bacteria;Gracilicutes;Proteobacteria;Deltaproteobacteria/Oligoflexia/Dadabacteria/Thermodesulfobacteria;Desulfobacterales;Desulfobulbaceae;Desulfotalea;Desulfotalea psychrophila;Desulfotalea psychrophila LSv54;177439	0
Bacteria;Gracilicutes;Proteobacteria;Deltaproteobacteria/Oligoflexia/Dadabacteria/Thermodesulfobacteria;Desulfovibrionales;Desulfovibrionaceae;Desulfovibrio;Desulfovibrio vulgaris;Desulfovibrio vulgaris str. Hildenborough;882	4	AAS95011.1	AAS94752.1	AAS96440.1	AAS96443.1
Bacteria;Gracilicutes;Proteobacteria;Deltaproteobacteria/Oligoflexia/Dadabacteria/Thermodesulfobacteria;Desulfuromonadales;Desulfuromonadaceae;Pelobacter;Pelobacter carbinolicus;Pelobacter carbinolicus DSM 2380;338963	4	ABA87683.1	ABA88973.1	ABA89102.1	ABA88144.1
Bacteria;Gracilicutes;Proteobacteria;Deltaproteobacteria/Oligoflexia/Dadabacteria/Thermodesulfobacteria;Desulfuromonadales;Geobacteraceae;Geobacter;Geobacter sulfurreducens;Geobacter sulfurreducens PCA;243231	4	AAR35013.2	AAR33865.1	AAR35944.1	AAR34721.1
Bacteria;Gracilicutes;Proteobacteria;Deltaproteobacteria/Oligoflexia/Dadabacteria/Thermodesulfobacteria;Myxococcales;Anaeromyxobacteraceae;Anaeromyxobacter;Anaeromyxobacter dehalogenans;Anaeromyxobacter dehalogenans 2CP-C;290397	2	ABC80617.1	ABC82353.1
Bacteria;Gracilicutes;Proteobacteria;Deltaproteobacteria/Oligoflexia/Dadabacteria/Thermodesulfobacteria;Silvanigrellales;Silvanigrellaceae;Silvanigrella;Silvanigrella aquatica;Silvanigrella aquatica;1915309	0
Bacteria;Gracilicutes;Proteobacteria;Epsilonproteobacteria;Campylobacterales;Campylobacteraceae;Campylobacter;Campylobacter jejuni;Campylobacter jejuni subsp. jejuni NCTC 11168 = ATCC 700819;192222	1	CAL35005.1
Bacteria;Gracilicutes;Proteobacteria;Epsilonproteobacteria;Campylobacterales;Helicobacteraceae;Helicobacter;Helicobacter pylori;Helicobacter pylori 26695;85962	0
Bacteria;Gracilicutes;Proteobacteria;Epsilonproteobacteria;Campylobacterales;Helicobacteraceae;Sulfurimonas;Sulfurimonas denitrificans;Sulfurimonas denitrificans DSM 1251;326298	2	ABB43433.1	ABB44004.1
Bacteria;Gracilicutes;Proteobacteria;Epsilonproteobacteria;Campylobacterales;Helicobacteraceae;Wolinella;Wolinella succinogenes;Wolinella succinogenes DSM 1740;273121	1	CAE09817.1
Bacteria;Gracilicutes;Proteobacteria;Epsilonproteobacteria;NA;NA;Nitratiruptor;Nitratiruptor sp.;Nitratiruptor sp. SB155-2;387092	2	BAF69876.1	BAF70235.1
Bacteria;Gracilicutes;Proteobacteria;Gammaproteobacteria;Enterobacterales;Enterobacteriaceae;Escherichia;Escherichia coli;Escherichia coli K-12;83333	2	AIZ52349.1	AIZ53999.1
Bacteria;Gracilicutes;Proteobacteria;Gammaproteobacteria;Enterobacterales;Pectobacteriaceae;Pectobacterium;Pectobacterium atrosepticum;Pectobacterium atrosepticum SCRI1043;218491	2	CAG76136.1	CAG76521.1
Bacteria;Gracilicutes;Proteobacteria;Gammaproteobacteria;Pasteurellales;Pasteurellaceae;Haemophilus;Haemophilus influenzae;Haemophilus influenzae Rd KW20;71421	1	AAC22037.1
Bacteria;Gracilicutes;Proteobacteria;Gammaproteobacteria;Pasteurellales;Pasteurellaceae;Pasteurella;Pasteurella multocida;Pasteurella multocida subsp. multocida str. Pm70;272843	1	AAK02401.1
Bacteria;Gracilicutes;Proteobacteria;Gammaproteobacteria;Vibrionales;Vibrionaceae;Vibrio;Vibrio cholerae;Vibrio cholerae O1 biovar El Tor str. N16961;243277	1	AAF93912.1
Bacteria;Gracilicutes;Proteobacteria;Lambdaproteobacteria;NA;NA;Candidatus Lambdaproteobacteria;Candidatus Lambdaproteobacteria bacterium;Candidatus Lambdaproteobacteria bacterium RIFOXYD2_FULL_56_26;1817773	3	OGH00230.1	OGH05096.1	OGH00706.1
Bacteria;Gracilicutes;Proteobacteria;Lambdaproteobacteria;NA;NA;Candidatus Lambdaproteobacteria;Candidatus Lambdaproteobacteria bacterium;Candidatus Lambdaproteobacteria bacterium;2035771	5	PDZZ01000040.1_26	PDZZ01000480.1_4	PDZZ01000059.1_9	PDZZ01000121.1_9	PDZZ01000288.1_1
Bacteria;Gracilicutes;Proteobacteria;Zetaproteobacteria;Mariprofundales;Mariprofundaceae;Mariprofundus;Mariprofundus aestuarium;Mariprofundus aestuarium;1921086	3	ATX78547.1	ATX80539.1	ATX80750.1
Bacteria;Gracilicutes;Proteobacteria;Zetaproteobacteria;Mariprofundales;Mariprofundaceae;Mariprofundus;Mariprofundus ferrinatatus;Mariprofundus ferrinatatus;1921087	2	ATX80935.1	ATX81171.1
Bacteria;Gracilicutes;Proteobacteria;Zetaproteobacteria;NA;NA;Ghiorsea;Ghiorsea bivora;Ghiorsea bivora;1485545	3	JQLW01000008.1_172	JQLW01000001.1_13	JQLW01000005.1_68
Bacteria;Gracilicutes;Proteobacteria;Zetaproteobacteria;NA;NA;zeta;zeta proteobacterium;zeta proteobacterium SCGC AB-137-C09;1131284	1	KB900872.1_46
Bacteria;Gracilicutes;Proteobacteria;Zetaproteobacteria;NA;NA;Zetaproteobacteria;Zetaproteobacteria bacterium;Zetaproteobacteria bacterium CG06_land_8_20_14_3_00_59_53;1974123	3	PIU70103.1	PIU71049.1	PIU69983.1
Bacteria;Gracilicutes;Raymondbacteria/Fibrobacteres;Fibrobacteria;Fibrobacterales;Fibrobacteraceae;Fibrobacter;Fibrobacter succinogenes;Fibrobacter succinogenes subsp. succinogenes S85;59374	1	ACX74507.1
Bacteria;Gracilicutes;Raymondbacteria/Fibrobacteres;Fibrobacteria;Fibrobacterales;NA;Fibrobacterales;Fibrobacterales bacterium;Fibrobacterales bacterium Fibro_02;1674900	2	LVAE01000091.1_36	LVAE01000069.1_14
Bacteria;Gracilicutes;Raymondbacteria/Fibrobacteres;Fibrobacteria;Fibromonadales;Fibromonadaceae;Candidatus Fibromonas;Candidatus Fibromonas termitidis;Candidatus Fibromonas termitidis;1704279	0
Bacteria;Gracilicutes;Raymondbacteria/Fibrobacteres;Fibrobacteria;NA;NA;Fibrobacteria;Fibrobacteria bacterium;Fibrobacteria bacterium GUT307;1704281	0
Bacteria;Gracilicutes;Raymondbacteria/Fibrobacteres;NA;NA;NA;Fibrobacteres;Fibrobacteres bacterium;Fibrobacteres bacterium CG2_30_45_31;1805149	3	OIP49512.1	OIP49511.1	OIP52685.1
Bacteria;Gracilicutes;Raymondbacteria/Fibrobacteres;NA;NA;NA;Raymondbacteria;Candidatus Raymondbacteria bacterium;Candidatus Raymondbacteria bacterium RifOxyA12_full_50_37;1817884	1	OGJ86698.1
Bacteria;Gracilicutes;Rhodothermaeota;Rhodothermia;Rhodothermales;Rubricoccaceae;Rubricoccus;Rubricoccus marinus;Rubricoccus marinus;716817	0
Bacteria;Gracilicutes;Rhodothermaeota;Rhodothermia;Rhodothermales;Rubricoccaceae;Rubrivirga;Rubrivirga marina;Rubrivirga marina;1196024	0
Bacteria;Gracilicutes;Rhodothermaeota;Rhodothermia;Rhodothermales;Rubricoccaceae;Rubrivirga;Rubrivirga sp.;Rubrivirga sp. SAORIC476;1961794	0
Bacteria;Gracilicutes;Rhodothermaeota;Rhodothermia;Rhodothermales;Salinibacteraceae;Salinivenus;Salinivenus lutea;Salinivenus lutea;890426	2	NCRC01000024.1_58	NCRC01000044.1_1
Bacteria;Gracilicutes;Rokubacteria;NA;NA;NA;Rokubacteria;Candidatus Rokubacteria bacterium;Candidatus Rokubacteria bacterium 13_2_20CM_69_15_1;1805372	2	OLB08877.1	OLB05252.1
Bacteria;Gracilicutes;Rokubacteria;NA;NA;NA;Rokubacteria;Candidatus Rokubacteria bacterium;Candidatus Rokubacteria bacterium GWA2_70_23;1802095	5	OGK81798.1	OGK82542.1	OGK75942.1	OGK81466.1	OGK75315.1
Bacteria;Gracilicutes;Rokubacteria;NA;NA;NA;Rokubacteria;Candidatus Rokubacteria bacterium;Candidatus Rokubacteria bacterium RIFCSPHIGHO2_12_FULL_73_22;1802103	2	OGL02837.1	OGK98879.1
Bacteria;Gracilicutes;Schekmanbacteria;NA;NA;NA;Schekmanbacteria;Candidatus Schekmanbacteria bacterium;Candidatus Schekmanbacteria bacterium RBG_16_38_10;1817879	1	OGL45307.1
Bacteria;Gracilicutes;Schekmanbacteria;NA;NA;NA;Schekmanbacteria;Candidatus Schekmanbacteria bacterium;Candidatus Schekmanbacteria bacterium RIFCSPHIGHO2_02_FULL_38_11;1817881	2	OGL52275.1	OGL52417.1
Bacteria;Gracilicutes;Schekmanbacteria;NA;NA;NA;Schekmanbacteria;Candidatus Schekmanbacteria bacterium;Candidatus Schekmanbacteria bacterium;2419984	1	RMF92512.1
Bacteria;Gracilicutes;Spirochaetes;Spirochaetia;Brachyspirales;Brachyspiraceae;Brachyspira;Brachyspira hyodysenteriae;Brachyspira hyodysenteriae WA1;565034	2	ACN82651.1	ACN84923.1
Bacteria;Gracilicutes;Spirochaetes;Spirochaetia;Leptospirales;Leptospiraceae;Leptospira;Leptospira interrogans;Leptospira interrogans serovar Lai str. 56601;189518	1	AAN49927.1
Bacteria;Gracilicutes;Spirochaetes;Spirochaetia;Spirochaetales;Borreliaceae;Borrelia;Borrelia duttonii;Borrelia duttonii Ly;412419	0
Bacteria;Gracilicutes;Spirochaetes;Spirochaetia;Spirochaetales;Borreliaceae;Borreliella;Borreliella bavariensis;Borreliella bavariensis PBi;290434	0
Bacteria;Gracilicutes;Spirochaetes;Spirochaetia;Spirochaetales;Spirochaetaceae;Treponema;Treponema pallidum;Treponema pallidum subsp. pallidum str. Nichols;243276	0
Bacteria;Gracilicutes;Sumerlaeota;Candidatus Sumerlaeia;Candidatus Sumerlaeales;Candidatus Sumerlaeaceae;Candidatus Sumerlaea;Candidatus Sumerlaea chitinovorans;Candidatus Sumerlaea chitinovorans;2250252	5	AXA35255.1	AXA34800.1	AXA37138.1	AXA35198.1	AXA36907.1
Bacteria;Gracilicutes;Sumerlaeota;NA;NA;NA;BRC1;BRC1 bacterium;BRC1 bacterium SCGC AAA252-M09;910028	0
Bacteria;Gracilicutes;Sumerlaeota;NA;NA;NA;candidate division;candidate division BRC1;candidate division BRC1 bacterium HGW-BRC1-1;2013722	4	PKO16446.1	PKO19458.1	PKO14280.1	PKO15531.1
Bacteria;Gracilicutes;Tectomicrobia/Nitrospinae;NA;NA;NA;Nitrospinae;Nitrospinae bacterium;Nitrospinae bacterium CG11_big_fil_rev_8_21_14_0_20_45_15;1974048	1	PIQ99015.1
Bacteria;Gracilicutes;Tectomicrobia/Nitrospinae;NA;NA;NA;Nitrospinae;Nitrospinae bacterium;Nitrospinae bacterium RIFCSPLOWO2_02_39_17;1801684	3	OGW02651.1	OGW01429.1	OGW01984.1
Bacteria;Gracilicutes;Tectomicrobia/Nitrospinae;NA;NA;NA;Tectomicrobia;Candidatus Tectomicrobia bacterium;Candidatus Tectomicrobia bacterium RIFCSPLOWO2_02_FULL_70_19;1802342	5	OGL61406.1	OGL58615.1	OGL61578.1	OGL61543.1	OGL61110.1
Bacteria;Gracilicutes;Tectomicrobia/Nitrospinae;Nitrospinia;Nitrospinales;Nitrospinaceae;Nitrospina;Nitrospina gracilis;Nitrospina gracilis 3/211;1266370	0
Bacteria;Gracilicutes;Tectomicrobia/Nitrospinae;Nitrospinia;Nitrospinales;Nitrospinaceae;Nitrospina;Nitrospina sp.;Nitrospina sp. UBA6727;1946980	0
Bacteria;Gracilicutes;Verrucomicrobia;Methylacidiphilae;Methylacidiphilales;Methylacidiphilaceae;Methylacidiphilum;Methylacidiphilum infernorum;Methylacidiphilum infernorum V4;481448	1	ACD84165.1
Bacteria;Gracilicutes;Verrucomicrobia;NA;NA;NA;Verrucomicrobia;Verrucomicrobia bacterium;Verrucomicrobia bacterium IMCC26134;1637999	2	AKC81904.1	AKC83428.1
Bacteria;Gracilicutes;Verrucomicrobia;Opitutae;Opitutales;Opitutaceae;Opitutus;Opitutus terrae;Opitutus terrae PB90-1;452637	3	ACB75342.1	ACB75710.1	ACB74870.1
Bacteria;Gracilicutes;Verrucomicrobia;Spartobacteria;NA;NA;Candidatus Xiphinematobacter;Candidatus Xiphinematobacter sp.;Candidatus Xiphinematobacter sp. Idaho Grape;1704307	0
Bacteria;Gracilicutes;Verrucomicrobia;Verrucomicrobiae;Verrucomicrobiales;Akkermansiaceae;Akkermansia;Akkermansia muciniphila;Akkermansia muciniphila ATCC BAA-835;349741	1	ACD05822.1
Bacteria;Gracilicutes;WOR-3;NA;NA;NA;candidate division;candidate division bacterium;candidate division bacterium WOR-3 4484_18;2020626	0
Bacteria;Gracilicutes;WOR-3;NA;NA;NA;candidate division;WOR-3;candidate division WOR-3 bacterium JGI_Cruoil_03_44_89;1973748	2	OYD15040.1	OYD17533.1
Bacteria;Gracilicutes;WOR-3;NA;NA;NA;candidate division;WOR-3;candidate division WOR-3 bacterium JGI_Cruoil_03_51_56;1973747	2	OYD15314.1	OYD16806.1
Bacteria;Gracilicutes;WOR-3;NA;NA;NA;candidate division;WOR-3;candidate division WOR-3 bacterium RBG_13_43_14;1802590	2	OGC40048.1	OGC43800.1
Bacteria;Gracilicutes;WOR-3;NA;NA;NA;candidate division;WOR-3;candidate division WOR-3 bacterium;2052148	1	PMBB01000298.1_4
Bacteria;Gracilicutes;Zixibacteria;NA;NA;NA;candidate division;Zixibacteria;candidate division Zixibacteria bacterium HGW-Zixibacteria-1;2013855	5	PKK84938.1	PKK84468.1	PKK82496.1	PKK83159.1	PKK84284.1
Bacteria;Gracilicutes;Zixibacteria;NA;NA;NA;candidate division;Zixibacteria;candidate division Zixibacteria bacterium RBG_16_48_11;1802785	3	OGC90344.1	OGC90720.1	OGC88810.1
Bacteria;Gracilicutes;Zixibacteria;NA;NA;NA;candidate division;Zixibacteria;candidate division Zixibacteria bacterium RBG_16_53_22;1802787	8	OGC89467.1	OGC91178.1	OGC91283.1	OGC93713.1	OGC91284.1	OGC95091.1	OGC90762.1	OGC90787.1
Bacteria;Gracilicutes;Zixibacteria;NA;NA;NA;candidate division;Zixibacteria;candidate division Zixibacteria bacterium RBG_19FT_COMBO_42_43;1802788	3	OGC85248.1	OGC83590.1	OGC86368.1
Bacteria;NA;Fusobacteria;Fusobacteriia;Fusobacteriales;Fusobacteriaceae;Fusobacterium;Fusobacterium nucleatum;Fusobacterium nucleatum subsp. nucleatum ATCC 25586;190304	3	AAL95412.1	AAL95289.1	AAL95089.1
Bacteria;NA;Fusobacteria;Fusobacteriia;Fusobacteriales;Fusobacteriaceae;Ilyobacter;Ilyobacter polytropus;Ilyobacter polytropus DSM 2926;572544	3	ADO83497.1	ADO84187.1	ADO81878.1
Bacteria;NA;Fusobacteria;Fusobacteriia;Fusobacteriales;Leptotrichiaceae;Leptotrichia;Leptotrichia buccalis;Leptotrichia buccalis C-1013-b;523794	0
Bacteria;NA;Fusobacteria;Fusobacteriia;Fusobacteriales;Leptotrichiaceae;Sebaldella;Sebaldella termitidis;Sebaldella termitidis ATCC 33386;526218	3	ACZ08402.1	ACZ07555.1	ACZ10448.1
Bacteria;NA;Fusobacteria;Fusobacteriia;Fusobacteriales;Leptotrichiaceae;Streptobacillus;Streptobacillus moniliformis;Streptobacillus moniliformis DSM 12112;519441	0
Bacteria;Terrabacteria;Aerophobetes;NA;NA;NA;Aerophobetes;Aerophobetes bacterium;Aerophobetes bacterium AeroCD12-1;1569277	1	JSVS01000299.1_4
Bacteria;Terrabacteria;Aerophobetes;NA;NA;NA;Candidatus Aerophobus;Candidatus Aerophobus profundus;Candidatus Aerophobus profundus SCGC AAA252-L23;913320	2	AQRW01000162.1_14	AQRW01000074.1_4
Bacteria;Terrabacteria;Armatimonadetes;Chthonomonadetes;Chthonomonadales;Chthonomonadaceae;Chthonomonas;Chthonomonas calidirosea;Chthonomonas calidirosea T49;1303518	3	CCW34436.1	CCW33914.1	CCW34010.1
Bacteria;Terrabacteria;Armatimonadetes;Chthonomonadetes;Chthonomonadales;Chthonomonadaceae;Chthonomonas;Chthonomonas sp.;Chthonomonas sp. UBA2424;1946338	3	DDRE01000030.1_14	DDRE01000088.1_11	DDRE01000011.1_17
Bacteria;Terrabacteria;Armatimonadetes;Fimbriimonadia;Fimbriimonadales;Fimbriimonadaceae;Fimbriimonas;Fimbriimonas ginsengisoli;Fimbriimonas ginsengisoli Gsoil 348;661478	2	AIE84340.1	AIE83922.1
Bacteria;Terrabacteria;Armatimonadetes;NA;NA;NA;Armatimonadetes;Armatimonadetes bacterium;Armatimonadetes bacterium Uphvl-Ar1;2004467	1	ARU42522.1
Bacteria;Terrabacteria;Armatimonadetes;NA;NA;NA;Armatimonadetes;Armatimonadetes bacterium;Armatimonadetes bacterium Uphvl-Ar2;2004468	1	ARU44401.1
Bacteria;Terrabacteria;Atribacteria;NA;NA;NA;Atribacteria;Atribacteria bacterium;Atribacteria bacterium JGI OTU-1;1383026	2	AWNT01000042.1_3	AWNT01000005.1_10
Bacteria;Terrabacteria;Atribacteria;NA;NA;NA;Atribacteria;Candidatus Atribacteria bacterium;Candidatus Atribacteria bacterium CG17_big_fil_post_rev_8_21_14_2_50_34_11;1974490	3	PIW12638.1	PIW12584.1	PIW11858.1
Bacteria;Terrabacteria;Atribacteria;NA;NA;NA;Atribacteria;Candidatus Atribacteria bacterium;Candidatus Atribacteria bacterium RBG_19FT_COMBO_35_14;1797291	2	OGD15967.1	OGD15552.1
Bacteria;Terrabacteria;Atribacteria;NA;NA;NA;Atribacteria;Candidatus Atribacteria bacterium;Candidatus Atribacteria bacterium;2053509	2	HAJ32253.1	HAJ32935.1
Bacteria;Terrabacteria;Atribacteria;NA;NA;NA;Candidatus Caldatribacteirum;Candidatus Caldatribacteirum californiense;Candidatus Caldatribacterium californiense OP9-cSCG;1262133	3	APKF01000155.1_15	APKF01000038.1_6	APKF01000083.1_2
Bacteria;Terrabacteria;Chloroflexi;Chloroflexia;Chloroflexales;Chloroflexaceae;Chloroflexus;Chloroflexus aurantiacus;Chloroflexus aurantiacus J-10-fl;324602	1	ABY36413.1
Bacteria;Terrabacteria;Chloroflexi;Chloroflexia;Chloroflexales;Roseiflexaceae;Roseiflexus;Roseiflexus sp.;Roseiflexus sp. RS-1;357808	1	ABQ88727.1
Bacteria;Terrabacteria;Chloroflexi;Dehalococcoidia;Dehalococcoidales;Dehalococcoidaceae;Dehalococcoides;Dehalococcoides mccartyi;Dehalococcoides mccartyi 195;243164	0
Bacteria;Terrabacteria;Chloroflexi;Dehalococcoidia;NA;NA;Dehalogenimonas;Dehalogenimonas lykanthroporepellens;Dehalogenimonas lykanthroporepellens BL-DC-9;552811	1	ADJ25705.1
Bacteria;Terrabacteria;Chloroflexi;Thermomicrobia;Sphaerobacterales;Sphaerobacteraceae;Sphaerobacter;Sphaerobacter thermophilus;Sphaerobacter thermophilus DSM 20745;479434	1	ACZ37836.1
Bacteria;Terrabacteria;Chloroflexi;Thermomicrobia;Thermomicrobiales;Thermomicrobiaceae;Thermomicrobium;Thermomicrobium roseum;Thermomicrobium roseum DSM 5159;309801	1	ACM05894.1
Bacteria;Terrabacteria;Coprothermobacterota;Coprothermobacteria;Coprothermobacterales;Coprothermobacteraceae;Coprothermobacter;Coprothermobacter platensis;Coprothermobacter platensis DSM 11748;1259795	0
Bacteria;Terrabacteria;Coprothermobacterota;Coprothermobacteria;Coprothermobacterales;Coprothermobacteraceae;Coprothermobacter;Coprothermobacter proteolyticus;Coprothermobacter proteolyticus DSM 5265;309798	0
Bacteria;Terrabacteria;Cryosericota/Caldiserica;Caldisericia;Caldisericales;Caldisericaceae;Caldisericum;Caldisericum exile;Caldisericum exile AZM16c01;511051	1	BAL80952.1
Bacteria;Terrabacteria;Cryosericota/Caldiserica;Candidatus Cryosericia;Candidatus Cryosericales;Candidatus Cryosericaceae;Candidatus Cryosericum;Candidatus Cryosericum hinesii;Candidatus Cryosericum hinesii;2290915	0
Bacteria;Terrabacteria;Cryosericota/Caldiserica;NA;NA;NA;Caldiserica;Caldiserica bacterium;Caldiserica bacterium CG17_big_fil_post_rev_8_21_14_2_50_35_7;1973933	1	PIW10562.1
Bacteria;Terrabacteria;Cryosericota/Caldiserica;NA;NA;NA;Caldiserica;Caldiserica bacterium;Caldiserica bacterium UBA4770;1953180	1	DHHO01000006.1_47
Bacteria;Terrabacteria;Cryosericota/Caldiserica;NA;NA;NA;Caldiserica;Caldiserica bacterium;Caldiserica bacterium UBA646;1953183	1	DBOM01000014.1_12
Bacteria;Terrabacteria;Cyanobacteria;Gloeobacteria;Gloeobacterales;Gloeobacteraceae;Gloeobacter;Gloeobacter violaceus;Gloeobacter violaceus PCC 7421;251221	3	BAC89310.1	BAC88738.1	BAC89861.1
Bacteria;Terrabacteria;Cyanobacteria;NA;Chroococcales;Aphanothecaceae;Halothece;Halothece sp.;Halothece sp. PCC 7418;65093	2	AFZ44209.1	AFZ42447.1
Bacteria;Terrabacteria;Cyanobacteria;NA;Oscillatoriales;Cyanothecaceae;Cyanothece;Cyanothece sp.;Cyanothece sp. PCC 8801;41431	1	ACK67753.1
Bacteria;Terrabacteria;Cyanobacteria;NA;Oscillatoriales;Microcoleaceae;Trichodesmium;Trichodesmium erythraeum;Trichodesmium erythraeum IMS101;203124	1	ABG51116.1
Bacteria;Terrabacteria;Cyanobacteria;NA;Synechococcales;Prochloraceae;Prochlorococcus;Prochlorococcus marinus;Prochlorococcus marinus str. MIT 9313;74547	0
Bacteria;Terrabacteria;Cyanobacteria;NA;Synechococcales;Synechococcaceae;Synechococcus;Synechococcus elongatus;Synechococcus elongatus PCC 7942;1140	3	ABB57495.1	ABB58615.1	ABB58647.1
Bacteria;Terrabacteria;Cyanobacteria;NA;Synechococcales;Synechococcaceae;Thermosynechococcus;Thermosynechococcus elongatus;Thermosynechococcus elongatus BP-1;197221	2	BAC08055.1	BAC07722.1
Bacteria;Terrabacteria;Deinococcus-Thermus;Deinococci;Deinococcales;Deinococcaceae;Deinococcus;Deinococcus radiodurans;Deinococcus radiodurans R1;243230	3	AAF11645.1	AAF12395.1	AAF11750.1
Bacteria;Terrabacteria;Deinococcus-Thermus;Deinococci;Deinococcales;Trueperaceae;Truepera;Truepera radiovictrix;Truepera radiovictrix DSM 17093;649638	3	ADI14921.1	ADI14219.1	ADI15864.1
Bacteria;Terrabacteria;Deinococcus-Thermus;Deinococci;Thermales;Thermaceae;Meiothermus;Meiothermus ruber;Meiothermus ruber DSM 1279;504728	2	ADD28356.1	ADD27686.1
Bacteria;Terrabacteria;Deinococcus-Thermus;Deinococci;Thermales;Thermaceae;Oceanithermus;Oceanithermus profundus;Oceanithermus profundus DSM 14977;670487	1	ADR36384.1
Bacteria;Terrabacteria;Deinococcus-Thermus;Deinococci;Thermales;Thermaceae;Thermus;Thermus thermophilus;Thermus thermophilus HB8;300852	1	BAD70278.1
Bacteria;Terrabacteria;Dictyoglomi;Dictyoglomia;Dictyoglomales;Dictyoglomaceae;Dictyoglomus;Dictyoglomus sp.;Dictyoglomus sp. NZ13-RE01;2010949	2	PMQ02170.1	PMQ02131.1
Bacteria;Terrabacteria;Dictyoglomi;Dictyoglomia;Dictyoglomales;Dictyoglomaceae;Dictyoglomus;Dictyoglomus thermophilum;Dictyoglomus thermophilum H-6-12;309799	2	ACI18761.1	ACI19385.1
Bacteria;Terrabacteria;Dormibacteraeota;NA;NA;NA;candidate division;AD3;candidate division AD3 bacterium;2052315	1	PKVS01000349.1_3
Bacteria;Terrabacteria;Eremiobacteraeota/Actinobacteria;Actinobacteria;Bifidobacteriales;Bifidobacteriaceae;Bifidobacterium;Bifidobacterium longum;Bifidobacterium longum NCC2705;206672	2	AAN23946.1	AAN25415.1
Bacteria;Terrabacteria;Eremiobacteraeota/Actinobacteria;Actinobacteria;Corynebacteriales;Corynebacteriaceae;Corynebacterium;Corynebacterium glutamicum;Corynebacterium glutamicum ATCC 13032;196627	0
Bacteria;Terrabacteria;Eremiobacteraeota/Actinobacteria;Actinobacteria;Corynebacteriales;Mycobacteriaceae;Mycobacterium;Mycobacterium tuberculosis;Mycobacterium tuberculosis H37Rv;83332	1	CCP44043.1
Bacteria;Terrabacteria;Eremiobacteraeota/Actinobacteria;Actinobacteria;Propionibacteriales;Propionibacteriaceae;Cutibacterium;Cutibacterium acnes;Cutibacterium acnes KPA171202;267747	0
Bacteria;Terrabacteria;Eremiobacteraeota/Actinobacteria;Actinobacteria;Streptosporangiales;Nocardiopsaceae;Thermobifida;Thermobifida fusca;Thermobifida fusca YX;269800	1	AAZ54838.1
Bacteria;Terrabacteria;Eremiobacteraeota/Actinobacteria;NA;NA;NA;candidate division;WPS-2;candidate division WPS-2 bacterium;2052317	0
Bacteria;Terrabacteria;Fervidibacteria/Abditibacteriota;Abditibacteria;Abditibacteriales;Abitibacteriaceae;Abditibacterium;Abditibacterium utsteinense;Abditibacterium utsteinense;1960156	3	PQV64634.1	PQV63412.1	PQV65301.1
Bacteria;Terrabacteria;Fervidibacteria/Abditibacteriota;NA;NA;NA;Fervidibacteria;Fervidibacteria bacterium;Fervidibacteria bacterium JGI 0000001-G10;1052813	0
Bacteria;Terrabacteria;Firmicutes;Bacilli;Bacillales;Bacillaceae;Bacillus;Bacillus subtilis;Bacillus subtilis subsp. subtilis str. 168;224308	4	CAB14694.2	CAB12777.1	CAB15785.1	CAB15680.1
Bacteria;Terrabacteria;Firmicutes;Bacilli;Bacillales;Bacillaceae;Oceanobacillus;Oceanobacillus iheyensis;Oceanobacillus iheyensis HTE831;221109	3	BAC13972.1	BAC12248.1	BAC12276.1
Bacteria;Terrabacteria;Firmicutes;Bacilli;Bacillales;Listeriaceae;Listeria;Listeria monocytogenes;Listeria monocytogenes EGD-e;169963	4	CAC99593.1	CAC98714.1	CAD00439.1	CAC98515.1
Bacteria;Terrabacteria;Firmicutes;Bacilli;Bacillales;Staphylococcaceae;Staphylococcus;Staphylococcus aureus;Staphylococcus aureus subsp. aureus Mu50;158878	2	BAB57788.1	BAB56757.1
Bacteria;Terrabacteria;Firmicutes;Bacilli;Lactobacillales;Streptococcaceae;Lactococcus;Lactococcus lactis;Lactococcus lactis subsp. lactis Il1403;272623	1	AAK04656.1
Bacteria;Terrabacteria;Firmicutes;Clostridia;Clostridiales;Clostridiaceae;Clostridium;Clostridium acetobutylicum;Clostridium acetobutylicum ATCC 824;272562	4	AAK78100.1	AAK79641.1	AAK80193.1	AAK81451.1
Bacteria;Terrabacteria;Firmicutes;Clostridia;Clostridiales;Symbiobacteriaceae;Symbiobacterium;Symbiobacterium thermophilum;Symbiobacterium thermophilum IAM 14863;292459	1	BAD41376.1
Bacteria;Terrabacteria;Firmicutes;Clostridia;Halanaerobiales;Halanaerobiaceae;Halothermothrix;Halothermothrix orenii;Halothermothrix orenii H 168;373903	1	ACL69643.1
Bacteria;Terrabacteria;Firmicutes;Clostridia;Natranaerobiales;Natranaerobiaceae;Natranaerobius;Natranaerobius thermophilus;Natranaerobius thermophilus JW/NM-WN-LF;457570	2	ACB83899.1	ACB84860.1
Bacteria;Terrabacteria;Firmicutes;Clostridia;Thermoanaerobacterales;Thermoanaerobacteraceae;Caldanaerobacter;Caldanaerobacter subterraneus;Caldanaerobacter subterraneus subsp. tengcongensis MB4;273068	1	AAM24467.1
Bacteria;Terrabacteria;Firmicutes;Clostridia;Thermoanaerobacterales;Thermoanaerobacteraceae;Carboxydothermus;Carboxydothermus hydrogenoformans;Carboxydothermus hydrogenoformans Z-2901;246194	3	ABB14874.1	ABB14320.1	ABB16045.1
Bacteria;Terrabacteria;Firmicutes;Clostridia;Thermoanaerobacterales;Thermoanaerobacteraceae;Moorella;Moorella thermoacetica;Moorella thermoacetica ATCC 39073;264732	2	ABC20386.1	ABC19955.1
Bacteria;Terrabacteria;Firmicutes;Erysipelotrichia/Tenericutes;Erysipelotrichales;Erysipelotrichaceae;Catenibacterium;Catenibacterium mitsuokai;Catenibacterium mitsuokai DSM 15897;451640	2	EEF92466.1	EEF94389.1
Bacteria;Terrabacteria;Firmicutes;Erysipelotrichia/Tenericutes;Erysipelotrichales;Erysipelotrichaceae;Erysipelatoclostridium;[Clostridium] innocuum;[Clostridium] innocuum;1522	4	KGJ52398.1	KGJ52397.1	KGJ54681.1	KGJ54239.1
Bacteria;Terrabacteria;Firmicutes;Erysipelotrichia/Tenericutes;Erysipelotrichales;Erysipelotrichaceae;Erysipelothrix;Erysipelothrix rhusiopathiae;Erysipelothrix rhusiopathiae;1648	1	AMS11524.1
Bacteria;Terrabacteria;Firmicutes;Erysipelotrichia/Tenericutes;Erysipelotrichales;Erysipelotrichaceae;Faecalibaculum;Faecalibaculum rodentium;Faecalibaculum rodentium;1702221	2	AMK53722.1	AMK54967.1
Bacteria;Terrabacteria;Firmicutes;Erysipelotrichia/Tenericutes;Erysipelotrichales;Erysipelotrichaceae;Turicibacter;Turicibacter sp.;Turicibacter sp. H121;1712675	1	AMC08176.1
Bacteria;Terrabacteria;Firmicutes;Limnochordia;Limnochordales;Limnochordaceae;Limnochorda;Limnochorda pilosa;Limnochorda pilosa;1555112	3	BAS28582.1	BAS28453.1	BAS28792.1
Bacteria;Terrabacteria;Firmicutes;Mollicutes;Acholeplasmatales;Acholeplasmataceae;Acholeplasma;Acholeplasma laidlawii;Acholeplasma laidlawii PG-8A;441768	0
Bacteria;Terrabacteria;Firmicutes;Mollicutes;Acholeplasmatales;Acholeplasmataceae;Candidatus Phytoplasma;Onion yellows phytoplasma;Onion yellows phytoplasma OY-M;262768	0
Bacteria;Terrabacteria;Firmicutes;Mollicutes;Entomoplasmatales;Spiroplasmataceae;Spiroplasma;Spiroplasma citri;Spiroplasma citri;2133	0
Bacteria;Terrabacteria;Firmicutes;Mollicutes;Mycoplasmatales;Mycoplasmataceae;Mycoplasma;Candidatus Mycoplasma haemolamae;Candidatus Mycoplasma haemolamae str. Purdue;1212765	0
Bacteria;Terrabacteria;Firmicutes;Mollicutes;Mycoplasmatales;Mycoplasmataceae;Mycoplasma;Mycoplasma pulmonis;Mycoplasma pulmonis UAB CTIP;272635	0
Bacteria;Terrabacteria;Firmicutes;Negativicutes;Acidaminococcales;Acidaminococcaceae;Acidaminococcus;Acidaminococcus fermentans;Acidaminococcus fermentans DSM 20731;591001	3	ADB48305.1	ADB47079.1	ADB47847.1
Bacteria;Terrabacteria;Firmicutes;Negativicutes;Selenomonadales;Sporomusaceae;Methylomusa;Methylomusa anaerophila;Methylomusa anaerophila;1930071	2	BBB90173.1	BBB92884.1
Bacteria;Terrabacteria;Firmicutes;Negativicutes;Selenomonadales;Sporomusaceae;Pelosinus;Pelosinus fermentans;Pelosinus fermentans JBW45;1192197	2	AJQ25782.1	AJQ27814.1
Bacteria;Terrabacteria;Firmicutes;Negativicutes;Veillonellales;Veillonellaceae;Megasphaera;Megasphaera elsdenii;Megasphaera elsdenii;907	3	KGI89692.1	KGI89095.1	KGI88437.1
Bacteria;Terrabacteria;Firmicutes;Negativicutes;Veillonellales;Veillonellaceae;Veillonella;Veillonella parvula;Veillonella parvula DSM 2008;479436	3	ACZ24160.1	ACZ25296.1	ACZ25257.1
Bacteria;Terrabacteria;Firmicutes;Tissierellia;Tissierellales;Gottschalkiaceae;Gottschalkia;Gottschalkia acidurici;Gottschalkia acidurici 9a;1128398	2	AFS78340.1	AFS79649.1
Bacteria;Terrabacteria;Firmicutes;Tissierellia;Tissierellales;Peptoniphilaceae;Anaerococcus;Anaerococcus prevotii;Anaerococcus prevotii DSM 20548;525919	1	ACV28963.1
Bacteria;Terrabacteria;Firmicutes;Tissierellia;Tissierellales;Peptoniphilaceae;Finegoldia;Finegoldia magna;Finegoldia magna ATCC 29328;334413	1	BAG08042.1
Bacteria;Terrabacteria;Firmicutes;Tissierellia;Tissierellales;Peptoniphilaceae;Parvimonas;Parvimonas micra;Parvimonas micra;33033	0
Bacteria;Terrabacteria;Firmicutes;Tissierellia;Tissierellales;Peptoniphilaceae;Peptoniphilus;Peptoniphilus sp.;Peptoniphilus sp. ING2-D1G;1912856	2	CDZ74919.1	CDZ74495.1
Bacteria;Terrabacteria;Fraserbacteria/Bipolaricaulota;NA;NA;NA;Acetothermia;Acetothermia bacterium;Acetothermia bacterium UBA3571;1953097	2	DFNI01000025.1_1	DFNI01000016.1_13
Bacteria;Terrabacteria;Fraserbacteria/Bipolaricaulota;NA;NA;NA;Acetothermia;Acetothermia bacterium;Acetothermia bacterium UBA4801;1953100	2	DHGJ01000100.1_4	DHGJ01000058.1_8
Bacteria;Terrabacteria;Fraserbacteria/Bipolaricaulota;NA;NA;NA;Bipolaricaulota;Candidatus Bipolaricaulota bacterium;Candidatus Bipolaricaulota bacterium;2306012	0
Bacteria;Terrabacteria;Fraserbacteria/Bipolaricaulota;NA;NA;NA;Candidatus Acetothermia;Candidatus Acetothermia bacterium;Candidatus Acetothermia bacterium;2053493	2	HAF71229.1	HAF70702.1
Bacteria;Terrabacteria;Fraserbacteria/Bipolaricaulota;NA;NA;NA;Candidatus Bipolaricaulis;Candidatus Bipolaricaulis anaerobius;Candidatus Bipolaricaulis anaerobius;2026885	3	SQD92831.1	SQD92493.1	SQD92807.1
Bacteria;Terrabacteria;Fraserbacteria/Bipolaricaulota;NA;NA;NA;Fraserbacteria;Candidatus Fraserbacteria bacterium;Candidatus Fraserbacteria bacterium RBG_16_55_9;1817864	2	OGF55472.1	OGF56343.1
Bacteria;Terrabacteria;KD3-62;NA;NA;NA;candidate division;KD3-62;candidate division KD3-62 bacterium DG_56;1704032	1	KPJ64009.1
Bacteria;Terrabacteria;Melainabacteria;NA;Candidatus Caenarcaniphilales;NA;Candidatus Caenarcanum;Candidatus Caenarcanum bioreactoricola;Candidatus Caenarcanum bioreactoricola;1906166	1	MOYB01000004.1_83
Bacteria;Terrabacteria;Melainabacteria;NA;Candidatus Gastranaerophilales;NA;Candidatus Gastranaerophilales;Candidatus Gastranaerophilales bacterium;Candidatus Gastranaerophilales bacterium HUM_7;1916228	0
Bacteria;Terrabacteria;Melainabacteria;NA;NA;NA;Melainabacteria;Candidatus Melainabacteria bacterium;Candidatus Melainabacteria bacterium MEL.A1;1899017	0
Bacteria;Terrabacteria;Melainabacteria;NA;NA;NA;Melainabacteria;Candidatus Melainabacteria bacterium;Candidatus Melainabacteria bacterium RIFCSPHIGHO2_02_FULL_34_12;1801607	2	OGI19801.1	OGI20929.1
Bacteria;Terrabacteria;Melainabacteria;NA;Vampirovibrionales;NA;Vampirovibrio;Vampirovibrio chlorellavorus;Vampirovibrio chlorellavorus;758823	0
Bacteria;Terrabacteria;Saganbacteria/Margulisbacteria;Candidatus Marinamargulisbacteria;NA;NA;Candidatus Marinamargulisbacteria;Candidatus Marinamargulisbacteria bacterium;Candidatus Marinamargulisbacteria bacterium SCGC AG-414-C22;2184344	1	RAP30333.1
Bacteria;Terrabacteria;Saganbacteria/Margulisbacteria;Candidatus Riflemargulisbacteria;NA;NA;Margulisbacteria;Candidatus Margulisbacteria bacterium;Candidatus Margulisbacteria bacterium GWF2_35_9;1817873	1	OGI11194.1
Bacteria;Terrabacteria;Saganbacteria/Margulisbacteria;Candidatus Termititenacia;Candidatus Termititenacales;Candidatus Termititenacaceae;Candidatus Termititenax;Candidatus Margulisbacteria bacterium;Candidatus Margulisbacteria bacterium NkOx7-01;2218524	1	GBR72752.1
Bacteria;Terrabacteria;Saganbacteria/Margulisbacteria;Candidatus Termititenacia;Candidatus Termititenacales;Candidatus Termititenacaceae;Candidatus Termititenax;Candidatus Margulisbacteria bacterium;Candidatus Margulisbacteria bacterium NkOx7-02;2218525	1	GBR76455.1
Bacteria;Terrabacteria;Saganbacteria/Margulisbacteria;NA;NA;NA;Margulisbacteria;Candidatus Margulisbacteria bacterium;Candidatus Margulisbacteria bacterium GWF2_38_17;1821775	1	OGI00880.1
Bacteria;Terrabacteria;Saganbacteria/Margulisbacteria;NA;NA;NA;NA;NA;Candidatus Saganbacteria bacterium CG08_land_8_20_14_0_20_45_16;2014293	3	PIS31304.1	PIS28453.1	PIS30627.1
Bacteria;Terrabacteria;Synergistetes;Synergistia;Synergistales;Synergistaceae;Acetomicrobium;Acetomicrobium mobile;Acetomicrobium mobile DSM 13181;891968	1	AFM22351.1
Bacteria;Terrabacteria;Synergistetes;Synergistia;Synergistales;Synergistaceae;Aminobacterium;Aminobacterium colombiense;Aminobacterium colombiense DSM 12261;572547	2	ADE56309.1	ADE58019.1
Bacteria;Terrabacteria;Synergistetes;Synergistia;Synergistales;Synergistaceae;Cloacibacillus;Cloacibacillus porcorum;Cloacibacillus porcorum;1197717	4	ANZ44416.1	ANZ45629.1	ANZ44731.1	ANZ45916.1
Bacteria;Terrabacteria;Synergistetes;Synergistia;Synergistales;Synergistaceae;Thermanaerovibrio;Thermanaerovibrio acidaminovorans;Thermanaerovibrio acidaminovorans DSM 6589;525903	2	ACZ18447.1	ACZ19962.1
Bacteria;Terrabacteria;Synergistetes;Synergistia;Synergistales;Synergistaceae;Thermovirga;Thermovirga lienii;Thermovirga lienii DSM 17291;580340	1	AER67357.1
Bacteria;Terrabacteria;Thermodesulfobium;Thermodesulfobium;Thermoanaerobacterales;Thermodesulfobiaceae;Thermodesulfobium;NA;Thermodesulfobium acidiphilum;1794699	1	AWB09589.1
Bacteria;Terrabacteria;Thermotogae;Thermotogae;Petrotogales;Petrotogaceae;Petrotoga;Petrotoga mobilis;Petrotoga mobilis SJ95;403833	2	ABX32410.1	ABX30791.1
Bacteria;Terrabacteria;Thermotogae;Thermotogae;Thermotogales;Fervidobacteriaceae;Fervidobacterium;Fervidobacterium nodosum;Fervidobacterium nodosum Rt17-B1;381764	1	ABS61604.1
Bacteria;Terrabacteria;Thermotogae;Thermotogae;Thermotogales;Fervidobacteriaceae;Thermosipho;Thermosipho melanesiensis;Thermosipho melanesiensis BI429;391009	1	ABR31403.1
Bacteria;Terrabacteria;Thermotogae;Thermotogae;Thermotogales;Thermotogaceae;Pseudothermotoga;Pseudothermotoga lettingae;Pseudothermotoga lettingae TMO;416591	1	ABV32715.1
Bacteria;Terrabacteria;Thermotogae;Thermotogae;Thermotogales;Thermotogaceae;Thermotoga;Thermotoga maritima;Thermotoga maritima MSB8;243274	2	AAD35652.1	AAD36594.1
Bacteria;Terrabacteria;Wallbacteria/Riflebacteria;Candidatus Ozemobacteria;NA;Candidatus Ozemobacteraceae;Candidatus Ozemobacter;Candidatus Ozemobacter sibiricus;Candidatus Ozemobacter sibiricus;2268124	1	RCK79439.1
Bacteria;Terrabacteria;Wallbacteria/Riflebacteria;NA;NA;NA;Riflebacteria;Candidatus Riflebacteria bacterium;Candidatus Riflebacteria bacterium HGW-Riflebacteria-2;2013830	1	PKL50149.1
Bacteria;Terrabacteria;Wallbacteria/Riflebacteria;NA;NA;NA;Riflebacteria;Candidatus Riflebacteria bacterium;Candidatus Riflebacteria bacterium;2053586	2	HAE40917.1	HAE38380.1
Bacteria;Terrabacteria;Wallbacteria/Riflebacteria;NA;NA;NA;Wallbacteria;Candidatus Wallbacteria bacterium;Candidatus Wallbacteria bacterium GWC2_49_35;1817813	0
Bacteria;Terrabacteria;Wallbacteria/Riflebacteria;NA;NA;NA;Wallbacteria;Candidatus Wallbacteria bacterium;Candidatus Wallbacteria bacterium HGW-Wallbacteria-1;2013854	1	PKK90290.1
