# Supplementary material for: A Diverged Transcriptional Network for Usage of Two Fe-S Cluster Biogenesis Machineries in the Delta-Proteobacterium Myxococcus xanthus
Source: mBio. 2023 Jan 19;14(1):e03001-22. doi: 10.1128/mbio.03001-22 (PMC9973013; doi:10.1128/mbio.03001-22)
Supplement: TABLE S3 [file mbio.03001-22-s0005.xlsx]

## Sheet: Table S3
Table S3. Taxonomic distribution and associated genomic clusters of Rrf2 protein subfamilies delineated based on the synteny with Fe-S cluster biogenesis system genes
Organism (taxonomy + TaxID)	Taxonomic distribution							Synteny with Fe-S cluster biogenesis genes
	IS1	IS2	IS3	IS4	IS5	IS6	Rrf2-others	IS1	IS2	IS3	IS4	IS5	IS6	Rrf2-others
Archaea;Acherontia;Methanofastidiosa;Methanofastidiosa;Methanofastidiosa;Methanofastidiosa;Methanofastidiosa;Methanofastidiosa;Arc I group archaeon ADurb1013_Bin02101;1706433
Archaea;Acherontia;Methanofastidiosa;Methanofastidiosa;Methanofastidiosa;Methanofastidiosa;Methanofastidiosa;Methanofastidiosa;Arc I group archaeon BMIXfssc0709_Meth_Bin006;1706438
Archaea;Acherontia;Methanofastidiosa;Methanofastidiosa;Methanofastidiosa;Methanofastidiosa;Methanofastidiosa;Methanofastidiosa;Arc I group archaeon U1lsi0528_Bin055;1705409
Archaea;Acherontia;Methanofastidiosa;Methanofastidiosa;Methanofastidiosa;Methanofastidiosa;Methanofastidiosa;Methanofastidiosa;Arc I group archaeon;2099674
Archaea;Acherontia;Theionarchaeia;Theionarchaeia;Theionarchaeia;Theionarchaeia;Theionarchaeia;Theionarchaeia;Theionarchaea archaeon DG-70-1;1803814
Archaea;Acherontia;Theionarchaeia;Theionarchaeia;Theionarchaeia;Theionarchaeia;Theionarchaeia;Theionarchaeia;Theionarchaea archaeon DG-70;1803813
Archaea;Acherontia;Thermococcales;Thermococcales;Thermococcales;Thermococcales;Thermococcales;Thermococcales;Palaeococcus pacificus DY20341;1343739
Archaea;Acherontia;Thermococcales;Thermococcales;Thermococcales;Thermococcales;Thermococcales;Thermococcales;Pyrococcus furiosus DSM 3638;186497
Archaea;Acherontia;Thermococcales;Thermococcales;Thermococcales;Thermococcales;Thermococcales;Thermococcales;Pyrococcus horikoshii OT3;70601
Archaea;Acherontia;Thermococcales;Thermococcales;Thermococcales;Thermococcales;Thermococcales;Thermococcales;Thermococcus kodakarensis KOD1;69014
Archaea;Asgard;Heimdallarchaeota;Heimdallarchaeota;Heimdallarchaeota;Heimdallarchaeota;Heimdallarchaeota;Heimdallarchaeota;Candidatus Heimdallarchaeota archaeon AB_125;1841596
Archaea;Asgard;Heimdallarchaeota;Heimdallarchaeota;Heimdallarchaeota;Heimdallarchaeota;Heimdallarchaeota;Heimdallarchaeota;Candidatus Heimdallarchaeota archaeon B3-JM-08;2012493
Archaea;Asgard;Heimdallarchaeota;Heimdallarchaeota;Heimdallarchaeota;Heimdallarchaeota;Heimdallarchaeota;Heimdallarchaeota;Candidatus Heimdallarchaeota archaeon LC_2;1841597
Archaea;Asgard;Heimdallarchaeota;Heimdallarchaeota;Heimdallarchaeota;Heimdallarchaeota;Heimdallarchaeota;Heimdallarchaeota;Candidatus Heimdallarchaeota archaeon;2026747
Archaea;Asgard;Lokiarchaeota;Lokiarchaeota;Lokiarchaeota;Lokiarchaeota;Lokiarchaeota;Lokiarchaeota;Candidatus Lokiarchaeota archaeon CR_4;1849166
Archaea;Asgard;Lokiarchaeota;Lokiarchaeota;Lokiarchaeota;Lokiarchaeota;Lokiarchaeota;Lokiarchaeota;Candidatus Lokiarchaeota archaeon;2053489
Archaea;Asgard;Lokiarchaeota;Lokiarchaeota;Lokiarchaeota;Lokiarchaeota;Lokiarchaeota;Lokiarchaeota;Lokiarchaeum sp. GC14_75;1538547		KKK43900.1							IS2_1(KKK43900.1)
Archaea;Asgard;Odinarchaeota;Odinarchaeota;Odinarchaeota;Odinarchaeota;Odinarchaeota;Odinarchaeota;Candidatus Odinarchaeota archaeon LCB_4;1841599
Archaea;Asgard;Thorarchaeota;Thorarchaeota;Thorarchaeota;Thorarchaeota;Thorarchaeota;Thorarchaeota;Candidatus Thorarchaeota archaeon AB_25;1837170
Archaea;Asgard;Thorarchaeota;Thorarchaeota;Thorarchaeota;Thorarchaeota;Thorarchaeota;Thorarchaeota;Candidatus Thorarchaeota archaeon SMTZ-45;1706443
Archaea;Asgard;Thorarchaeota;Thorarchaeota;Thorarchaeota;Thorarchaeota;Thorarchaeota;Thorarchaeota;Candidatus Thorarchaeota archaeon SMTZ1-83;1706445
Archaea;Asgard;Thorarchaeota;Thorarchaeota;Thorarchaeota;Thorarchaeota;Thorarchaeota;Thorarchaeota;Candidatus Thorarchaeota archaeon;2053491
Bacteria;CPR;Amesbacteria;NA;NA;NA;Amesbacteria;Candidatus Amesbacteria bacterium;Candidatus Amesbacteria bacterium RIFOXYB1_FULL_47_13;1797265
Bacteria;CPR;Andersenbacteria;NA;NA;NA;Andersenbacteria;Candidatus Andersenbacteria bacterium;Candidatus Andersenbacteria bacterium RIFCSPHIGHO2_12_FULL_45_11;1797281
Bacteria;CPR;Azambacteria;NA;NA;NA;Azambacteria;Candidatus Azambacteria bacterium;Candidatus Azambacteria bacterium RIFCSPLOWO2_01_FULL_46_25;1797298				OGD33903.1							IS4_1(OGD33903.1),SufB_1(OGD33905.1),SufC_1(OGD33904.1),SufD_1(OGD33906.1),SufS_1(OGD33907.1),SufU_1(OGD33908.1)
Bacteria;CPR;Berkelbacteria;NA;NA;NA;Berkelbacteria;Candidatus Berkelbacteria bacterium;Candidatus Berkelbacteria bacterium RIFCSPHIGHO2_12_FULL_50_11;1797470
Bacteria;CPR;Buchananbacteria;NA;NA;NA;Buchananbacteria;Candidatus Buchananbacteria bacterium;Candidatus Buchananbacteria bacterium RIFCSPHIGHO2_02_FULL_40_13;1797540		OGY50891.1							IS2_1(OGY50891.1),MisS_1(OGY50897.1),MisU_1(OGY50892.1)
Bacteria;CPR;Campbellbacteria;NA;NA;NA;Campbellbacteria;Candidatus Campbellbacteria bacterium;Candidatus Campbellbacteria bacterium RIFOXYC2_FULL_35_25;1797582
Bacteria;CPR;Chisholmbacteria;NA;NA;NA;Chisholmbacteria;Candidatus Chisholmbacteria bacterium;Candidatus Chisholmbacteria bacterium RIFCSPHIGHO2_01_FULL_48_12;1797589				OGY18087.1							IS4_1(OGY18087.1),SufC_1(OGY18086.1),SufD_1(OGY18085.1)
Bacteria;CPR;CPR2;NA;NA;NA;candidate division;CPR2;candidate division CPR2 bacterium GW2011_GWD2_39_7;1618348
Bacteria;CPR;Curtissbacteria;NA;NA;NA;Curtissbacteria;Candidatus Curtissbacteria bacterium;Candidatus Curtissbacteria bacterium RIFCSPHIGHO2_01_FULL_34_40;1797708				OGD81312.1							IS4_1(OGD81312.1),MisS_1(OGD81310.1),MisU_1(OGD81309.1)
Bacteria;CPR;Daviesbacteria;NA;NA;NA;Daviesbacteria;Candidatus Daviesbacteria bacterium;Candidatus Daviesbacteria bacterium RIFCSPLOWO2_01_FULL_40_24;1797787
Bacteria;CPR;Doudnabacteria;NA;NA;NA;Doudnabacteria;Candidatus Doudnabacteria bacterium;Candidatus Doudnabacteria bacterium RIFCSPHIGHO2_02_FULL_49_24;1817834
Bacteria;CPR;Gottesmanbacteria;NA;NA;NA;Gottesmanbacteria;Candidatus Gottesmanbacteria bacterium;Candidatus Gottesmanbacteria bacterium GW2011_GWB1_49_7;1618448
Bacteria;CPR;Gracilibacteria;NA;NA;NA;Gracilibacteria;Candidatus Gracilibacteria bacterium;Candidatus Gracilibacteria bacterium CG12_big_fil_rev_8_21_14_0_65_38_15;1974579							PIQ42212.1							Rrf2-others_1(PIQ42212.1)
Bacteria;CPR;Gribaldobacteria;NA;NA;NA;bacterium (Candidatus;bacterium (Candidatus Gribaldobacteria);bacterium (Candidatus Gribaldobacteria) CG23_combo_of_CG06-09_8_20_14_all_37_87_8;2014278
Bacteria;CPR;Kaiserbacteria;NA;NA;NA;Kaiserbacteria;Candidatus Kaiserbacteria bacterium;Candidatus Kaiserbacteria bacterium RIFCSPHIGHO2_12_FULL_55_13;1798504
Bacteria;CPR;Kerfeldbacteria;NA;NA;NA;Kerfeldbacteria;Candidatus Kerfeldbacteria bacterium;Candidatus Kerfeldbacteria bacterium CG08_land_8_20_14_0_20_40_16;2014244
Bacteria;CPR;Komeilibacteria;NA;NA;NA;Komeilibacteria;Candidatus Komeilibacteria bacterium;Candidatus Komeilibacteria bacterium CG_4_9_14_0_8_um_filter_36_9;1974473
Bacteria;CPR;Kuenenbacteria;NA;NA;NA;Kuenenbacteria;Candidatus Kuenenbacteria bacterium;Candidatus Kuenenbacteria bacterium GW2011_GWA2_42_15;1618677
Bacteria;CPR;Levybacteria;NA;NA;NA;Levybacteria;Candidatus Levybacteria bacterium;Candidatus Levybacteria bacterium RIFCSPLOWO2_01_FULL_38_23;1798621
Bacteria;CPR;Liptonbacteria;NA;NA;NA;Liptonbacteria;Candidatus Liptonbacteria bacterium;Candidatus Liptonbacteria bacterium RIFCSPLOWO2_01_FULL_52_25;1798650
Bacteria;CPR;Lloydbacteria;NA;NA;NA;Lloydbacteria;Candidatus Lloydbacteria bacterium;Candidatus Lloydbacteria bacterium RIFCSPHIGHO2_02_FULL_51_22;1798663
Bacteria;CPR;Microgenomates;NA;NA;NA;Microgenomates;Candidatus Microgenomates bacterium;Candidatus Microgenomates bacterium;2093373				RIK51176.1							IS4_1(RIK51176.1),SufB_1(RIK51174.1),SufC_1(RIK51175.1),SufD_1(RIK51173.1),SufS_1(RIK51172.1),SufU_1(RIK51171.1)
Bacteria;CPR;Microgenomates;NA;NA;NA;Microgenomates;Microgenomates bacterium;Microgenomates bacterium UTCPR1;1961107				OQY68388.1							IS4_1(OQY68388.1),SufB_1(OQY68386.1),SufC_1(OQY68387.1),SufD_1(OQY68385.1),SufS_1(OQY68384.1),SufU_1(OQY68383.1)
Bacteria;CPR;Moranbacteria;NA;NA;NA;Moranbacteria;Candidatus Moranbacteria bacterium;Candidatus Moranbacteria bacterium RIFCSPLOWO2_02_FULL_48_19;1801642
Bacteria;CPR;Nealsonbacteria;NA;NA;NA;Nealsonbacteria;Candidatus Nealsonbacteria bacterium;Candidatus Nealsonbacteria bacterium CG23_combo_of_CG06-09_8_20_14_all_38_19;1974721
Bacteria;CPR;Niyogibacteria;NA;NA;NA;Niyogibacteria;Candidatus Niyogibacteria bacterium;Candidatus Niyogibacteria bacterium CG10_big_fil_rev_8_21_14_0_10_46_36;1974726
Bacteria;CPR;Nomurabacteria;NA;NA;NA;Nomurabacteria;Candidatus Nomurabacteria bacterium;Candidatus Nomurabacteria bacterium GW2011_GWB1_37_5;1618742
Bacteria;CPR;Pacebacteria;NA;NA;NA;Pacebacteria;Candidatus Pacebacteria bacterium;Candidatus Pacebacteria bacterium CG_4_10_14_0_8_um_filter_42_14;1974759
Bacteria;CPR;Parcubacteria;NA;NA;NA;Parcubacteria;Candidatus Parcubacteria bacterium;Candidatus Parcubacteria bacterium;2053309		PLX28112.1							IS2_1(PLX28112.1),MisS_1(PLX28108.1),MisU_1(PLX28110.1)
Bacteria;CPR;Peregrinibacteria;NA;NA;NA;Peregrinibacteria;Candidatus Peregrinibacteria bacterium;Candidatus Peregrinibacteria bacterium CG10_big_fil_rev_8_21_14_0_10_49_10;1974787
Bacteria;CPR;Portnoybacteria;NA;NA;NA;Portnoybacteria;Candidatus Portnoybacteria bacterium;Candidatus Portnoybacteria bacterium CG_4_8_14_3_um_filter_40_10;1974801
Bacteria;CPR;Ryanbacteria;NA;NA;NA;Ryanbacteria;Candidatus Ryanbacteria bacterium;Candidatus Ryanbacteria bacterium RIFCSPHIGHO2_01_FULL_45_22;1802114
Bacteria;CPR;Saccharibacteria;NA;NA;NA;Saccharibacteria;Candidatus Saccharibacteria bacterium;Candidatus Saccharibacteria bacterium GW2011_GWC2_44_17;1619070
Bacteria;CPR;Shapirobacteria;NA;NA;NA;Shapirobacteria;Candidatus Shapirobacteria bacterium;Candidatus Shapirobacteria bacterium CG_4_9_14_0_2_um_filter_40_11;1974876
Bacteria;CPR;Staskawiczbacteria;NA;NA;NA;Staskawiczbacteria;Candidatus Staskawiczbacteria bacterium;Candidatus Staskawiczbacteria bacterium RIFCSPHIGHO2_02_FULL_42_22;1802207
Bacteria;CPR;Sungbacteria;NA;NA;NA;Sungbacteria;Candidatus Sungbacteria bacterium;Candidatus Sungbacteria bacterium RIFCSPLOWO2_01_FULL_47_32;1802277
Bacteria;CPR;Taylorbacteria;NA;NA;NA;Taylorbacteria;Candidatus Taylorbacteria bacterium;Candidatus Taylorbacteria bacterium RIFCSPHIGHO2_01_FULL_49_60;1802303
Bacteria;CPR;Terrybacteria;NA;NA;NA;Terrybacteria;Candidatus Terrybacteria bacterium;Candidatus Terrybacteria bacterium RIFCSPHIGHO2_01_FULL_43_35;1802361		OHA47132.1							IS2_1(OHA47132.1),SufB_1(OHA47134.1),SufC_1(OHA47133.1),SufD_1(OHA47136.1)
Bacteria;CPR;Uhrbacteria;NA;NA;NA;Uhrbacteria;Candidatus Uhrbacteria bacterium;Candidatus Uhrbacteria bacterium RIFCSPHIGHO2_02_FULL_60_44;1802393		OGL73748.1							IS2_1(OGL73748.1),MisS_1(OGL73749.1),MisU_1(OGL73754.1)
Bacteria;CPR;Wirthbacteria;NA;NA;NA;Wirthbacteria;Candidatus Wirthbacteria bacterium;Candidatus Wirthbacteria bacterium CG2_30_54_11;1817892		OIP98059.1		OIP96139.1					IS2_1(OIP98059.1),MisS_1(OIP98058.1),MisU_1(OIP98057.1)		IS4_1(OIP96139.1)
Bacteria;CPR;Woesebacteria;NA;NA;NA;Woesebacteria;Candidatus Woesebacteria bacterium;Candidatus Woesebacteria bacterium GW2011_GWF1_31_35;1618600
Bacteria;CPR;Woykebacteria;NA;NA;NA;Woykebacteria;Candidatus Woykebacteria bacterium;Candidatus Woykebacteria bacterium RBG_13_40_15;1802593
Bacteria;CPR;WWE3;NA;NA;NA;candidate division;WWE3;candidate division WWE3 bacterium CG_4_9_14_3_um_filter_41_6;1975081
Bacteria;CPR;WWE3;NA;NA;NA;candidate division;WWE3;candidate division WWE3 bacterium RIFOXYC1_FULL_39_7;1802643
Bacteria;CPR;Yanofskybacteria;NA;NA;NA;Yanofskybacteria;Candidatus Yanofskybacteria bacterium;Candidatus Yanofskybacteria bacterium RIFCSPHIGHO2_01_FULL_43_42;1802666
Bacteria;CPR;Yonathbacteria;NA;NA;NA;Yonathbacteria;Candidatus Yonathbacteria bacterium;Candidatus Yonathbacteria bacterium CG17_big_fil_post_rev_8_21_14_2_50_46_19;1975109
Archaea;Diaphorachaea;Acidiprofundales;Acidiprofundales;Acidiprofundales;Acidiprofundales;Acidiprofundales;Acidiprofundales;Aciduliprofundum boonei T469;439481
Archaea;Diaphorachaea;Acidiprofundales;Acidiprofundales;Acidiprofundales;Acidiprofundales;Acidiprofundales;Acidiprofundales;Aciduliprofundum sp. JdFR-44;1935017
Archaea;Diaphorachaea;Acidiprofundales;Acidiprofundales;Acidiprofundales;Acidiprofundales;Acidiprofundales;Acidiprofundales;Aciduliprofundum sp. MAR08-339;673860
Archaea;Diaphorachaea;Acidiprofundales;Acidiprofundales;Acidiprofundales;Acidiprofundales;Acidiprofundales;Acidiprofundales;Aciduliprofundum sp.;2060325
Archaea;Diaphorachaea;Izemarchaeia;Izemarchaeia;Izemarchaeia;Izemarchaeia;Izemarchaeia;Izemarchaeia;Thermoplasmatales archaeon SCGC AB-539-N05;1198116
Archaea;Diaphorachaea;Izemarchaeia;Izemarchaeia;Izemarchaeia;Izemarchaeia;Izemarchaeia;Izemarchaeia;Thermoplasmatales archaeon SG8-52-3;1803818
Archaea;Diaphorachaea;Izemarchaeia;Izemarchaeia;Izemarchaeia;Izemarchaeia;Izemarchaeia;Izemarchaeia;Thermoplasmatales archaeon SG8-52-4;1803819
Archaea;Diaphorachaea;Izemarchaeia;Izemarchaeia;Izemarchaeia;Izemarchaeia;Izemarchaeia;Izemarchaeia;Thermoplasmatales archaeon SM1-50;1803815
Archaea;Diaphorachaea;Methanomassiliicoccales;Methanomassiliicoccales;Methanomassiliicoccales;Methanomassiliicoccales;Methanomassiliicoccales;Methanomassiliicoccales;Candidatus Methanomethylophilus alvus Mx1201;1236689
Archaea;Diaphorachaea;Methanomassiliicoccales;Methanomassiliicoccales;Methanomassiliicoccales;Methanomassiliicoccales;Methanomassiliicoccales;Methanomassiliicoccales;Methanomassiliicoccaceae archaeon;2052168
Archaea;Diaphorachaea;Methanomassiliicoccales;Methanomassiliicoccales;Methanomassiliicoccales;Methanomassiliicoccales;Methanomassiliicoccales;Methanomassiliicoccales;Methanomassiliicoccus sp. UBA382;1915537		DAJN01000011.1_3							IS2_1(DAJN01000011.1_3),MisS_2(DAJN01000011.1_1),MisS_3(DAJN01000011.1_2)
Archaea;Diaphorachaea;Pontarchaea;Pontarchaea;Pontarchaea;Pontarchaea;Pontarchaea;Pontarchaea;Marine Group III euryarchaeote CG-Bathy1;1889001						OIR20418.1							IS6_1(OIR20418.1),SufB_1(OIR20298.1),SufC_1(OIR20297.1),SufD_1(OIR20296.1),SufS_1(OIR20295.1),SufT_1(OIR20292.1),SufU_1(OIR20293.1)
Archaea;Diaphorachaea;Pontarchaea;Pontarchaea;Pontarchaea;Pontarchaea;Pontarchaea;Pontarchaea;Marine Group III euryarchaeote CG-Bathy2;1889002
Archaea;Diaphorachaea;Pontarchaea;Pontarchaea;Pontarchaea;Pontarchaea;Pontarchaea;Pontarchaea;Marine Group III euryarchaeote CG-Epi1;1888995
Archaea;Diaphorachaea;Pontarchaea;Pontarchaea;Pontarchaea;Pontarchaea;Pontarchaea;Pontarchaea;Marine Group III euryarchaeote CG-Epi2;1888996						OIR22565.1							IS6_1(OIR22565.1),SufB_1(OIR22587.1),SufC_1(OIR22564.1),SufD_1(OIR22563.1),SufS_1(OIR22562.1),SufT_1(OIR22560.1),SufU_1(OIR22561.1)
Archaea;Diaphorachaea;SG8-5;SG8-5;SG8-5;SG8-5;SG8-5;SG8-5;Methanomassiliicoccales archaeon UBA147;1915699
Archaea;Diaphorachaea;Thalassoarchaea;Thalassoarchaea;Thalassoarchaea;Thalassoarchaea;Thalassoarchaea;Thalassoarchaea;Marine group II euryarchaeote REDSEA-S30_B12;1811655
Archaea;Diaphorachaea;Thalassoarchaea;Thalassoarchaea;Thalassoarchaea;Thalassoarchaea;Thalassoarchaea;Thalassoarchaea;Marine group II euryarchaeote REDSEA-S42_B7;1811659
Archaea;Diaphorachaea;Thalassoarchaea;Thalassoarchaea;Thalassoarchaea;Thalassoarchaea;Thalassoarchaea;Thalassoarchaea;Marine group II euryarchaeote REDSEA-S43_B8;1811660
Archaea;Diaphorachaea;Thalassoarchaea;Thalassoarchaea;Thalassoarchaea;Thalassoarchaea;Thalassoarchaea;Thalassoarchaea;uncultured marine group II euryarchaeote;274854
Archaea;Diaphorachaea;Thermoplasmatales;Thermoplasmatales;Thermoplasmatales;Thermoplasmatales;Thermoplasmatales;Thermoplasmatales;Ferroplasma acidarmanus fer1;333146
Archaea;Diaphorachaea;Thermoplasmatales;Thermoplasmatales;Thermoplasmatales;Thermoplasmatales;Thermoplasmatales;Thermoplasmatales;Picrophilus torridus DSM 9790;263820
Archaea;Diaphorachaea;Thermoplasmatales;Thermoplasmatales;Thermoplasmatales;Thermoplasmatales;Thermoplasmatales;Thermoplasmatales;Thermoplasma acidophilum DSM 1728;273075
Archaea;DPANN;Aenigmarchaeota;Aenigmarchaeota;Aenigmarchaeota;Aenigmarchaeota;Aenigmarchaeota;Aenigmarchaeota;Candidatus Aenigmarchaeota archaeon CG15_BIG_FIL_POST_REV_8_21_14_020_37_27;1974383
Archaea;DPANN;Aenigmarchaeota;Aenigmarchaeota;Aenigmarchaeota;Aenigmarchaeota;Aenigmarchaeota;Aenigmarchaeota;Candidatus Aenigmarchaeota archaeon ex4484_14;2012502
Archaea;DPANN;Aenigmarchaeota;Aenigmarchaeota;Aenigmarchaeota;Aenigmarchaeota;Aenigmarchaeota;Aenigmarchaeota;Candidatus Aenigmarchaeum subterraneum SCGC AAA011-O16;743730
Archaea;DPANN;Altiarchaeales;Altiarchaeales;Altiarchaeales;Altiarchaeales;Altiarchaeales;Altiarchaeales;Candidatus Altiarchaeales archaeon A3;1933927
Archaea;DPANN;Altiarchaeales;Altiarchaeales;Altiarchaeales;Altiarchaeales;Altiarchaeales;Altiarchaeales;Candidatus Altiarchaeales archaeon ex4484_2;2012506
Archaea;DPANN;Altiarchaeales;Altiarchaeales;Altiarchaeales;Altiarchaeales;Altiarchaeales;Altiarchaeales;Candidatus Altiarchaeales archaeon ex4484_43;2012507
Archaea;DPANN;Altiarchaeales;Altiarchaeales;Altiarchaeales;Altiarchaeales;Altiarchaeales;Altiarchaeales;Candidatus Altiarchaeum sp. CG_4_8_14_3_um_filter_33_2054;2014239
Archaea;DPANN;Diapherotrites;Diapherotrites;Diapherotrites;Diapherotrites;Diapherotrites;Diapherotrites;Candidatus Diapherotrites archaeon CG08_land_8_20_14_0_20_30_16;1974403
Archaea;DPANN;Diapherotrites;Diapherotrites;Diapherotrites;Diapherotrites;Diapherotrites;Diapherotrites;Candidatus Iainarchaeum andersonii SCGC AAA011-E11;1104576
Archaea;DPANN;Diapherotrites;Diapherotrites;Diapherotrites;Diapherotrites;Diapherotrites;Diapherotrites;Diapherotrites archaeon SCGC AAA011-K09;1104575
Archaea;DPANN;Huberarchaea;Huberarchaea;Huberarchaea;Huberarchaea;Huberarchaea;Huberarchaea;archaeon (Candidatus Huberarchaea) CG03_land_8_20_14_0_80_31_114;2014257
Archaea;DPANN;Micrarchaeota;Micrarchaeota;Micrarchaeota;Micrarchaeota;Micrarchaeota;Micrarchaeota;Candidatus Mancarchaeum acidiphilum;1920749
Archaea;DPANN;Micrarchaeota;Micrarchaeota;Micrarchaeota;Micrarchaeota;Micrarchaeota;Micrarchaeota;Candidatus Micrarchaeota archaeon CG08_land_8_20_14_0_20_49_17;1974413
Archaea;DPANN;Micrarchaeota;Micrarchaeota;Micrarchaeota;Micrarchaeota;Micrarchaeota;Micrarchaeota;Candidatus Micrarchaeota archaeon CG08_land_8_20_14_0_20_59_11;1974414
Archaea;DPANN;Micrarchaeota;Micrarchaeota;Micrarchaeota;Micrarchaeota;Micrarchaeota;Micrarchaeota;Candidatus Micrarchaeum acidiphilum ARMAN-1;1912863
Archaea;DPANN;Nanoarchaeota;Nanoarchaeota;Nanoarchaeota;Nanoarchaeota;Nanoarchaeota;Nanoarchaeota;Candidatus Nanobsidianus stetteri;1294122
Archaea;DPANN;Nanoarchaeota;Nanoarchaeota;Nanoarchaeota;Nanoarchaeota;Nanoarchaeota;Nanoarchaeota;Candidatus Nanoclepta minutus;1940235
Archaea;DPANN;Nanoarchaeota;Nanoarchaeota;Nanoarchaeota;Nanoarchaeota;Nanoarchaeota;Nanoarchaeota;Candidatus Nanopusillus acidilobi;1577684
Archaea;DPANN;Nanoarchaeota;Nanoarchaeota;Nanoarchaeota;Nanoarchaeota;Nanoarchaeota;Nanoarchaeota;Nanoarchaeum equitans Kin4-M;228908
Archaea;DPANN;Nanohaloarchaeota;Nanohaloarchaeota;Nanohaloarchaeota;Nanohaloarchaeota;Nanohaloarchaeota;Nanohaloarchaeota;Candidatus Nanohaloarchaeota archaeon;2099673
Archaea;DPANN;Pacearchaeota;Pacearchaeota;Pacearchaeota;Pacearchaeota;Pacearchaeota;Pacearchaeota;Candidatus Pacearchaeota archaeon CG_4_9_14_0_2_um_filter_30_8;1974429
Archaea;DPANN;Pacearchaeota;Pacearchaeota;Pacearchaeota;Pacearchaeota;Pacearchaeota;Pacearchaeota;Candidatus Pacearchaeota archaeon CG_4_9_14_0_8_um_filter_35_24;1974431
Archaea;DPANN;Pacearchaeota;Pacearchaeota;Pacearchaeota;Pacearchaeota;Pacearchaeota;Pacearchaeota;Candidatus Pacearchaeota archaeon CG_4_9_14_3_um_filter_31_7;1974433
Archaea;DPANN;Pacearchaeota;Pacearchaeota;Pacearchaeota;Pacearchaeota;Pacearchaeota;Pacearchaeota;Candidatus Pacearchaeota archaeon CG06_land_8_20_14_3_00_35_12;1974435
Archaea;DPANN;Parvarchaeota;Parvarchaeota;Parvarchaeota;Parvarchaeota;Parvarchaeota;Parvarchaeota;Candidatus Parvarchaeota archaeon UBA449;1916011
Archaea;DPANN;Woesearchaeota;Woesearchaeota;Woesearchaeota;Woesearchaeota;Woesearchaeota;Woesearchaeota;Candidatus Woesearchaeota archaeon CG_4_10_14_0_2_um_filter_33_13;1974449
Archaea;DPANN;Woesearchaeota;Woesearchaeota;Woesearchaeota;Woesearchaeota;Woesearchaeota;Woesearchaeota;Candidatus Woesearchaeota archaeon CG_4_10_14_0_2_um_filter_57_5;1974450
Archaea;DPANN;Woesearchaeota;Woesearchaeota;Woesearchaeota;Woesearchaeota;Woesearchaeota;Woesearchaeota;Candidatus Woesearchaeota archaeon CG_4_10_14_0_8_um_filter_47_5;1974451
Archaea;DPANN;Woesearchaeota;Woesearchaeota;Woesearchaeota;Woesearchaeota;Woesearchaeota;Woesearchaeota;Candidatus Woesearchaeota archaeon CG08_land_8_20_14_0_20_47_9;1974455
Archaea;DPANN;Woesearchaeota;Woesearchaeota;Woesearchaeota;Woesearchaeota;Woesearchaeota;Woesearchaeota;Nanoarchaeota archaeon;2026764
Bacteria;Gracilicutes;Abyssubacteria;NA;NA;NA;Abyssubacteria;Candidatus Abyssubacteria bacterium;Candidatus Abyssubacteria bacterium SURF_17;2093361		RJP67357.1,RJP75143.1,RJP72821.1					RJP74628.1,RJP74139.1,RJP66107.1,RJP74602.1		IS2_2(RJP67357.1)//IS2_1(RJP75143.1)//IS2_3(RJP72821.1)					Rrf2-others_3(RJP66107.1)//Rrf2-others_4(RJP74139.1)//Rrf2-others_1(RJP74602.1)//Rrf2-others_2(RJP74628.1)
Bacteria;Gracilicutes;Abyssubacteria;NA;NA;NA;Abyssubacteria;Candidatus Abyssubacteria bacterium;Candidatus Abyssubacteria bacterium SURF_5;2093360		RJP19465.1					RJP26162.1,RJP18342.1,RJP23906.1		IS2_1(RJP19465.1)					Rrf2-others_3(RJP18342.1)//MisU_1(RJP23907.1),Rrf2-others_1(RJP23906.1)//Rrf2-others_2(RJP26162.1)
Bacteria;Gracilicutes;Aquificae;Aquificae;Aquificales;Aquificaceae;Aquifex;Aquifex aeolicus;Aquifex aeolicus VF5;224324							AAC06590.1							Rrf2-others_1(AAC06590.1)
Bacteria;Gracilicutes;Aquificae;Aquificae;Aquificales;Aquificaceae;Hydrogenobacter;Hydrogenobacter thermophilus;Hydrogenobacter thermophilus TK-6;608538							BAI68677.1							Rrf2-others_1(BAI68677.1)
Bacteria;Gracilicutes;Aquificae;Aquificae;Aquificales;Aquificaceae;Hydrogenobaculum;Hydrogenobaculum sp.;Hydrogenobaculum sp. Y04AAS1;380749
Bacteria;Gracilicutes;Aquificae;Aquificae;Aquificales;Hydrogenothermaceae;Persephonella;Persephonella marina;Persephonella marina EX-H1;123214							ACO04472.1							Rrf2-others_1(ACO04472.1)
Bacteria;Gracilicutes;Aquificae;Aquificae;Aquificales;Hydrogenothermaceae;Sulfurihydrogenibium;Sulfurihydrogenibium sp.;Sulfurihydrogenibium sp. YO3AOP1;436114							ACD66891.1							Rrf2-others_1(ACD66891.1)
Bacteria;Gracilicutes;Bacteroidetes;Bacteroidia;Bacteroidales;Bacteroidaceae;Bacteroides;Bacteroides thetaiotaomicron;Bacteroides thetaiotaomicron VPI-5482;226186
Bacteria;Gracilicutes;Bacteroidetes;Bacteroidia;Bacteroidales;Porphyromonadaceae;Porphyromonas;Porphyromonas gingivalis;Porphyromonas gingivalis W83;242619
Bacteria;Gracilicutes;Bacteroidetes;Bacteroidia;Bacteroidales;Tannerellaceae;Parabacteroides;Parabacteroides distasonis;Parabacteroides distasonis ATCC 8503;435591
Bacteria;Gracilicutes;Bacteroidetes;Cytophagia;Cytophagales;Cytophagaceae;Cytophaga;Cytophaga hutchinsonii;Cytophaga hutchinsonii ATCC 33406;269798		ABG57489.1							IS2_1(ABG57489.1)
Bacteria;Gracilicutes;Balneolaeota;Balneolia;Balneolales;Balneolaceae;Aliifodinibius;Aliifodinibius roseus;Aliifodinibius roseus;1194090							SHF33815.1							Rrf2-others_1(SHF33815.1)
Bacteria;Gracilicutes;Balneolaeota;Balneolia;Balneolales;Balneolaceae;Balneolaceae;Balneolaceae bacterium;Balneolaceae bacterium UBA6773;1951518							DKGJ01000008.1_5							Rrf2-others_1(DKGJ01000008.1_5)
Bacteria;Gracilicutes;Balneolaeota;Balneolia;Balneolales;Balneolaceae;Gracilimonas;Gracilimonas sp.;Gracilimonas sp. 8A47;2079485							PWN07992.1,PWN08056.1							Rrf2-others_1(PWN08056.1)//Rrf2-others_2(PWN07992.1)
Bacteria;Gracilicutes;Balneolaeota;Balneolia;Balneolales;Balneolaceae;Rhodohalobacter;Rhodohalobacter sp.;Rhodohalobacter sp. SW132;2293433							REL32840.1,REL32827.1,REL38619.1							Rrf2-others_3(REL32840.1)//Rrf2-others_1(REL38619.1)//Rrf2-others_2(REL32827.1)
Bacteria;Gracilicutes;Balneolaeota;NA;NA;NA;Candidatus Cyclonatronum;Candidatus Cyclonatronum proteinivorum;Candidatus Cyclonatronum proteinivorum;1457365							AXJ00056.1,AXI99571.1,AXJ02176.1							Rrf2-others_3(AXJ02176.1)//Rrf2-others_1(AXI99571.1)//Rrf2-others_2(AXJ00056.1)
Bacteria;Gracilicutes;Calditrichaeota;Calditrichae;Calditrichales;Calditrichaceae;Caldithrix;Caldithrix abyssi;Caldithrix abyssi DSM 13497;880073						EHO42795.1	EHO42916.1,EHO39930.1						IS6_1(EHO42795.1),SufB_1(EHO42796.1),SufC_1(EHO42797.1),SufD_1(EHO42798.1),SufS_1(EHO42801.1),SufT_1(EHO42800.1),SufU_1(EHO42799.1)	Rrf2-others_1(EHO39930.1)//Rrf2-others_2(EHO42916.1)
Bacteria;Gracilicutes;Calditrichaeota;NA;NA;NA;Calditrichaeota;Calditrichaeota bacterium;Calditrichaeota bacterium AABM5.25.91;1960895
Bacteria;Gracilicutes;Calescamantes;NA;NA;NA;Calescamantes;Calescamantes bacterium;Calescamantes bacterium JGI 0000106-N7;1130336							ASMU01000008.1_27							Rrf2-others_1(ASMU01000008.1_27)
Bacteria;Gracilicutes;Calescamantes;NA;NA;NA;Calescamantes;Calescamantes bacterium;Calescamantes bacterium T3.1;1643525							LBFS01000163.1_2							Rrf2-others_1(LBFS01000163.1_2)
Bacteria;Gracilicutes;Chlamydiae;Chlamydiia;Chlamydiales;Chlamydiaceae;Chlamydia;Chlamydia pneumoniae;Chlamydia pneumoniae;83558
Bacteria;Gracilicutes;Chlamydiae;Chlamydiia;Parachlamydiales;Parachlamydiaceae;Candidatus Protochlamydia;Candidatus Protochlamydia amoebophila;Candidatus Protochlamydia amoebophila UWE25;264201
Bacteria;Gracilicutes;Chlamydiae;Chlamydiia;Parachlamydiales;Parachlamydiaceae;Parachlamydia;Parachlamydia acanthamoebae;Parachlamydia acanthamoebae UV-7;765952
Bacteria;Gracilicutes;Chlamydiae;Chlamydiia;Parachlamydiales;Simkaniaceae;Simkania;Simkania negevensis;Simkania negevensis Z;331113
Bacteria;Gracilicutes;Chlamydiae;Chlamydiia;Parachlamydiales;Waddliaceae;Waddlia;Waddlia chondrophila;Waddlia chondrophila WSU 86-1044;716544							ADI37849.1							Rrf2-others_1(ADI37849.1)
Bacteria;Gracilicutes;Chlorobi;Chlorobia;Chlorobiales;Chlorobiaceae;Chlorobaculum;Chlorobaculum tepidum;Chlorobaculum tepidum TLS;194439						AAM71767.1	AAM72926.1						IS6_1(AAM71767.1)	Rrf2-others_1(AAM72926.1)
Bacteria;Gracilicutes;Chlorobi;Chlorobia;Chlorobiales;Chlorobiaceae;Chlorobium;Chlorobium chlorochromatii;Chlorobium chlorochromatii CaD3;340177						ABB28560.1	ABB28749.1						IS6_1(ABB28560.1)	Rrf2-others_1(ABB28749.1)
Bacteria;Gracilicutes;Chlorobi;Chlorobia;Chlorobiales;Chlorobiaceae;Chloroherpeton;Chloroherpeton thalassium;Chloroherpeton thalassium ATCC 35110;517418						ACF15139.1							ATC-II_1(ACF15136.1),IS6_1(ACF15139.1),IscS_1(ACF15138.1),IscU_1(ACF15137.1)
Bacteria;Gracilicutes;Chlorobi;Chlorobia;Chlorobiales;Chlorobiaceae;Pelodictyon;Pelodictyon luteolum;Pelodictyon luteolum DSM 273;319225						ABB23422.1	ABB24526.1						IS6_1(ABB23422.1)	Rrf2-others_1(ABB24526.1)
Bacteria;Gracilicutes;Chlorobi;Chlorobia;Chlorobiales;Chlorobiaceae;Prosthecochloris;Prosthecochloris aestuarii;Prosthecochloris aestuarii DSM 271;290512						ACF45723.1	ACF45583.1,ACF46160.1						IS6_1(ACF45723.1)	Rrf2-others_1(ACF45583.1)//Rrf2-others_2(ACF46160.1)
Bacteria;Gracilicutes;Chrysiogenetes;Chrysiogenetes;Chrysiogenales;Chrysiogenaceae;Chrysiogenes;Chrysiogenes arsenatis;Chrysiogenes arsenatis DSM 11915;118005		AWNK01000006.1_24					AWNK01000012.1_21		IS2_1(AWNK01000006.1_24)					Rrf2-others_1(AWNK01000012.1_21)
Bacteria;Gracilicutes;Chrysiogenetes;Chrysiogenetes;Chrysiogenales;Chrysiogenaceae;Desulfurispirillum;Desulfurispirillum indicum;Desulfurispirillum indicum S5;653733		ADU65686.1					ADU65297.1		IS2_1(ADU65686.1)					Rrf2-others_1(ADU65297.1)
Bacteria;Gracilicutes;Cloacimonetes;NA;NA;NA;Candidatus Cloacimonas;Candidatus Cloacimonas acidaminovorans;Candidatus Cloacimonas acidaminovorans str. Evry;459349
Bacteria;Gracilicutes;Cloacimonetes;NA;NA;NA;Candidatus Cloacimonas;Candidatus Cloacimonas sp.;Candidatus Cloacimonas sp. 4484_275;1970770		OQX71926.1							IS2_1(OQX71926.1),MisS_1(OQX71927.1),MisU_1(OQX71928.1)
Bacteria;Gracilicutes;Cloacimonetes;NA;NA;NA;Cloacimonetes;Candidatus Cloacimonetes bacterium;Candidatus Cloacimonetes bacterium HGW-Cloacimonetes-1;2013733		PKN80477.1							IS2_1(PKN80477.1),MisS_1(PKN80478.1),MisU_1(PKN80479.1)
Bacteria;Gracilicutes;Cloacimonetes;NA;NA;NA;Cloacimonetes;Cloacimonetes bacterium;Cloacimonetes bacterium UBA4175;1947848		DFUX01000088.1_8							IS2_1(DFUX01000088.1_8),MisS_1(DFUX01000088.1_9),MisU_1(DFUX01000088.1_10)
Bacteria;Gracilicutes;Cloacimonetes;NA;NA;NA;Cloacimonetes;Cloacimonetes bacterium;Cloacimonetes bacterium UBA5456;1947862		DIQS01000060.1_25							IS2_1(DIQS01000060.1_25),MisS_1(DIQS01000060.1_24),MisU_1(DIQS01000060.1_23)
Bacteria;Gracilicutes;Coatesbacteria;NA;NA;NA;Coatesbacteria;Candidatus Coatesbacteria bacterium;Candidatus Coatesbacteria bacterium 4484_99;1970774
Bacteria;Gracilicutes;Coatesbacteria;NA;NA;NA;Coatesbacteria;Candidatus Coatesbacteria bacterium;Candidatus Coatesbacteria bacterium RBG_13_66_14;1817816		OGD79076.1							IS2_1(OGD79076.1)
Bacteria;Gracilicutes;Deferribacteres;Deferribacteres;Deferribacterales;Deferribacteraceae;Calditerrivibrio;Calditerrivibrio nitroreducens;Calditerrivibrio nitroreducens DSM 19672;768670		ADR18530.1,ADR18351.1					ADR18525.1,ADR18728.1		IS2_2(ADR18530.1),MisS_1(ADR18531.1)//IS2_1(ADR18351.1)					Rrf2-others_1(ADR18525.1)//Rrf2-others_2(ADR18728.1)
Bacteria;Gracilicutes;Deferribacteres;Deferribacteres;Deferribacterales;Deferribacteraceae;Deferribacter;Deferribacter desulfuricans;Deferribacter desulfuricans SSM1;639282		BAI81614.1,BAI79720.1					BAI80582.1,BAI81076.1		IS2_2(BAI81614.1),MisS_2(BAI81613.1)//IS2_1(BAI79720.1)					Rrf2-others_1(BAI80582.1)//Rrf2-others_2(BAI81076.1)
Bacteria;Gracilicutes;Deferribacteres;Deferribacteres;Deferribacterales;Deferribacteraceae;Denitrovibrio;Denitrovibrio acetiphilus;Denitrovibrio acetiphilus DSM 12809;522772		ADD67036.1,ADD69161.1					ADD68653.1,ADD68306.1		IS2_2(ADD69161.1),MisS_2(ADD69162.1)//IS2_1(ADD67036.1)					Rrf2-others_1(ADD68306.1)//Rrf2-others_2(ADD68653.1)
Bacteria;Gracilicutes;Deferribacteres;Deferribacteres;Deferribacterales;Deferribacteraceae;Flexistipes;Flexistipes sinusarabici;Flexistipes sinusarabici;2352		HCW92823.1,HCW92834.1					HCW92810.1,HCW92694.1		IS2_2(HCW92823.1),MisS_1(HCW92824.1)//IS2_1(HCW92834.1)					Rrf2-others_1(HCW92694.1)//Rrf2-others_2(HCW92810.1)
Bacteria;Gracilicutes;Deferribacteres;Deferribacteres;Deferribacterales;Deferribacteraceae;Mucispirillum;Mucispirillum schaedleri;Mucispirillum schaedleri ASF457;1379858		ESJ98125.1,ESJ97982.1					ESJ97485.1		IS2_2(ESJ97982.1),MisS_1(ESJ97983.1)//IS2_1(ESJ98125.1)					Rrf2-others_1(ESJ97485.1)
Bacteria;Gracilicutes;Delongbacteria;NA;NA;NA;Delongbacteria;Candidatus Delongbacteria bacterium;Candidatus Delongbacteria bacterium GWF2_40_14;1817817
Bacteria;Gracilicutes;Delongbacteria;NA;NA;NA;Delongbacteria;Candidatus Delongbacteria bacterium;Candidatus Delongbacteria bacterium;2044594							PIE79446.1							Rrf2-others_1(PIE79446.1)
Bacteria;Gracilicutes;Deltaproteobacteria/Oligoflexia/Dadabacteria/Thermodesulfobacteria;NA;NA;NA;Dadabacteria;Candidatus Dadabacteria bacterium;Candidatus Dadabacteria bacterium RBG_19FT_COMBO_40_33;1797755					OGE23174.1							IS5_1(OGE23174.1),SufB_1(OGE23175.1),SufC_1(OGE23186.1),SufD_1(OGE23187.1),SufS_1(OGE23178.1),SufU_2(OGE23176.1)
Bacteria;Gracilicutes;Deltaproteobacteria/Oligoflexia/Dadabacteria/Thermodesulfobacteria;NA;NA;NA;Dadabacteria;Candidatus Dadabacteria bacterium;Candidatus Dadabacteria bacterium RIFCSPHIGHO2_12_FULL_53_21;1797756
Bacteria;Gracilicutes;Deltaproteobacteria/Oligoflexia/Dadabacteria/Thermodesulfobacteria;NA;NA;NA;Dadabacteria;Candidatus Dadabacteria bacterium;Candidatus Dadabacteria bacterium UBA1144;1953208					DCAB01000012.1_44							IS5_1(DCAB01000012.1_44),SufB_1(DCAB01000012.1_43),SufC_1(DCAB01000012.1_42),SufD_1(DCAB01000012.1_41)
Bacteria;Gracilicutes;Deltaproteobacteria/Oligoflexia/Dadabacteria/Thermodesulfobacteria;NA;NA;NA;Dadabacteria;Candidatus Dadabacteria bacterium;Candidatus Dadabacteria bacterium UBA2774;1953209					DEIM01000132.1_9		DEIM01000094.1_11					IS5_1(DEIM01000132.1_9),SufB_1(DEIM01000132.1_8),SufC_1(DEIM01000132.1_7),SufD_1(DEIM01000132.1_6)		Rrf2-others_1(DEIM01000094.1_11)
Bacteria;Gracilicutes;Deltaproteobacteria/Oligoflexia/Dadabacteria/Thermodesulfobacteria;NA;NA;NA;Dadabacteria;Candidatus Dadabacteria bacterium;Candidatus Dadabacteria bacterium;2080303					QIHJ01000011.1_6							IS5_1(QIHJ01000011.1_6),SufB_1(QIHJ01000011.1_7),SufC_1(QIHJ01000011.1_8)
Bacteria;Gracilicutes;Deltaproteobacteria/Oligoflexia/Dadabacteria/Thermodesulfobacteria;NA;NA;NA;Thermodesulfobacteria;Thermodesulfobacteria bacterium;Thermodesulfobacteria bacterium;2202153							RKX59521.1							Rrf2-others_1(RKX59521.1)
Bacteria;Gracilicutes;Deltaproteobacteria/Oligoflexia/Dadabacteria/Thermodesulfobacteria;Thermodesulfobacteria;Thermodesulfobacteriales;Thermodesulfobacteriaceae;Caldimicrobium;Caldimicrobium thiodismutans;Caldimicrobium thiodismutans;1653476		BAU24027.1					BAU23411.1		IS2_1(BAU24027.1)					Rrf2-others_1(BAU23411.1)
Bacteria;Gracilicutes;Deltaproteobacteria/Oligoflexia/Dadabacteria/Thermodesulfobacteria;Thermodesulfobacteria;Thermodesulfobacteriales;Thermodesulfobacteriaceae;Thermodesulfatator;Thermodesulfatator indicus;Thermodesulfatator indicus DSM 15286;667014		AEH44082.1					AEH44708.1,AEH45257.1		IS2_1(AEH44082.1)					Rrf2-others_1(AEH44708.1)//Rrf2-others_2(AEH45257.1)
Bacteria;Gracilicutes;Deltaproteobacteria/Oligoflexia/Dadabacteria/Thermodesulfobacteria;Thermodesulfobacteria;Thermodesulfobacteriales;Thermodesulfobacteriaceae;Thermodesulfobacterium;Thermodesulfobacterium commune;Thermodesulfobacterium commune DSM 2178;289377		AIH03367.1					AIH03736.1		IS2_1(AIH03367.1)					Rrf2-others_1(AIH03736.1)
Bacteria;Gracilicutes;Deltaproteobacteria/Oligoflexia/Dadabacteria/Thermodesulfobacteria;Thermodesulfobacteria;Thermodesulfobacteriales;Thermodesulfobacteriaceae;Thermosulfurimonas;Thermosulfurimonas dismutans;Thermosulfurimonas dismutans;999894							OAQ19997.1							Rrf2-others_1(OAQ19997.1)
Bacteria;Gracilicutes;Dependentiae;NA;NA;NA;NA;NA;Candidatus Dependentiae bacterium;2030827
Bacteria;Gracilicutes;Desantisbacteria;NA;NA;NA;Desantisbacteria;Candidatus Desantisbacteria bacterium;Candidatus Desantisbacteria bacterium CG02_land_8_20_14_3_00_49_13;1974548		PIV55603.1	PIV55609.1,PIV57229.1						IS2_1(PIV55603.1)	IS3_2(PIV55609.1)//IS3_1(PIV57229.1)
Bacteria;Gracilicutes;Desantisbacteria;NA;NA;NA;Desantisbacteria;Candidatus Desantisbacteria bacterium;Candidatus Desantisbacteria bacterium CG1_02_38_46;1817893		OIN98615.1							IS2_1(OIN98615.1)
Bacteria;Gracilicutes;Edwardsbacteria;NA;NA;NA;Edwardsbacteria;Candidatus Edwardsbacteria bacterium;Candidatus Edwardsbacteria bacterium GWF2_54_11;1817851							OGF12205.1							Rrf2-others_1(OGF12205.1)
Bacteria;Gracilicutes;Eisenbacteria;NA;NA;NA;Eisenbacteria;Candidatus Eisenbacteria bacterium;Candidatus Eisenbacteria bacterium RBG_19FT_COMBO_70_11;1817857
Bacteria;Gracilicutes;Eisenbacteria;NA;NA;NA;Eisenbacteria;Candidatus Eisenbacteria bacterium;Candidatus Eisenbacteria bacterium;2212470
Bacteria;Gracilicutes;Elusimicrobia;Elusimicrobia;Elusimicrobiales;Elusimicrobiaceae;Elusimicrobium;Elusimicrobium minutum;Elusimicrobium minutum Pei191;445932							ACC98609.1							Rrf2-others_1(ACC98609.1)
Bacteria;Gracilicutes;Elusimicrobia;Endomicrobia;Endomicrobiales;Endomicrobiaceae;Endomicrobium;Candidatus Endomicrobium trichonymphae;Candidatus Endomicrobium trichonymphae;1408204
Bacteria;Gracilicutes;Elusimicrobia;Endomicrobia;Endomicrobiales;Endomicrobiaceae;Endomicrobium;Endomicrobium proavitum;Endomicrobium proavitum;1408281		AKL98078.1							IS2_1(AKL98078.1)
Bacteria;Gracilicutes;Elusimicrobia;NA;NA;NA;Elusimicrobia;Elusimicrobia bacterium;Elusimicrobia bacterium GWC2_65_9;1797936			OGR77240.1				OGR72566.1			IS3_1(OGR77240.1),SufB_1(OGR77235.1),SufC_1(OGR77236.1),SufD_1(OGR77250.1),SufS_1(OGR77237.1),SufT_1(OGR77239.1),SufU_1(OGR77238.1)				Rrf2-others_1(OGR72566.1)
Bacteria;Gracilicutes;Elusimicrobia;NA;NA;NA;uncultured;uncultured Termite group 1 bacterium;uncultured Termite group 1 bacterium phylotype Rs-D17;471821
Bacteria;Gracilicutes;Fermentibacteria;Candidatus Fermentibacteria (class);Candidatus Fermentibacterales;Candidatus Fermentibacteraceae;Candidatus Fermentibacter;Candidatus Fermentibacter daniensis;Candidatus Fermentibacter daniensis;1729713
Bacteria;Gracilicutes;Fermentibacteria;NA;NA;NA;candidate division;candidate division Hyd24-12;candidate division Hyd24-12 bacterium UBA5938;1953186		DJCY01000097.1_7					DJCY01000118.1_3		IS2_1(DJCY01000097.1_7),MisS_1(DJCY01000097.1_4),MisS_2(DJCY01000097.1_5),MisU_1(DJCY01000097.1_6)					Rrf2-others_1(DJCY01000118.1_3)
Bacteria;Gracilicutes;Fermentibacteria;NA;NA;NA;candidate division;candidate division Hyd24-12;candidate division Hyd24-12 bacterium UBA6080;1953187		DIXM01000006.1_18					DIXM01000011.1_60		IS2_1(DIXM01000006.1_18),MisS_1(DIXM01000006.1_20),MisU_1(DIXM01000006.1_19)					Rrf2-others_1(DIXM01000011.1_60)
Bacteria;Gracilicutes;Fermentibacteria;NA;NA;NA;Candidatus Sabulitectum;Candidatus Sabulitectum silens;Candidatus Sabulitectum silens;1902299		MJAN01000005.1_187							IS2_1(MJAN01000005.1_187),MisS_1(MJAN01000005.1_183),MisU_1(MJAN01000005.1_186)
Bacteria;Gracilicutes;Fermentibacteria;NA;NA;NA;Fermentibacteria;Candidatus Fermentibacteria bacterium;Candidatus Fermentibacteria bacterium;2044591		PIE52183.1							IS2_1(PIE52183.1),MisS_1(PIE52181.1),MisU_1(PIE52182.1)
Bacteria;Gracilicutes;Fischerbacteria/Aminicenantes/Acidobacteria;Acidobacteriia;Acidobacteriales;Acidobacteriaceae;Acidobacterium;Acidobacterium capsulatum;Acidobacterium capsulatum ATCC 51196;240015						ACO33997.1	ACO32071.1						ATC-II_1(ACO31896.1),Fdx_1(ACO32192.1),HscA_1(ACO31984.1),HscB_1(ACO34567.1),IS6_1(ACO33997.1),IscS_1(ACO32575.1),IscU_1(ACO32992.1),IscX_1(ACO33176.1)	Rrf2-others_1(ACO32071.1)
Bacteria;Gracilicutes;Fischerbacteria/Aminicenantes/Acidobacteria;Acidobacteriia;Acidobacteriales;Acidobacteriaceae;Candidatus Koribacter;Candidatus Koribacter versatilis;Candidatus Koribacter versatilis Ellin345;204669						ABF39490.1							ATC-II_1(ABF39487.1),Fdx_1(ABF39484.1),HscA_1(ABF39485.1),HscB_1(ABF39486.1),IS6_1(ABF39490.1),IscS_1(ABF39489.1),IscU_1(ABF39488.1),IscX_1(ABF39483.1)
Bacteria;Gracilicutes;Fischerbacteria/Aminicenantes/Acidobacteria;Acidobacteriia;Acidobacteriales;Acidobacteriaceae;Granulicella;Granulicella tundricola;Granulicella tundricola MP5ACTX9;1198114						ADW70687.1	ADW69458.1						ATC-II_2(ADW70684.1),HscB_1(ADW70683.1),IS6_1(ADW70687.1),IscS_1(ADW70686.1),IscU_1(ADW70685.1)	Rrf2-others_1(ADW69458.1)
Bacteria;Gracilicutes;Fischerbacteria/Aminicenantes/Acidobacteria;Acidobacteriia;Acidobacteriales;Acidobacteriaceae;Terriglobus;Terriglobus roseus;Terriglobus roseus DSM 18391;926566						AFL90361.1							ATC-II_2(AFL90366.1),HscB_1(AFL90369.1),IS6_1(AFL90361.1),IscS_1(AFL90362.1),IscU_1(AFL90364.1)
Bacteria;Gracilicutes;Fischerbacteria/Aminicenantes/Acidobacteria;Blastocatellia;NA;NA;Chloracidobacterium;Chloracidobacterium thermophilum;Chloracidobacterium thermophilum B;981222			AEP13409.1							IS3_1(AEP13409.1),SufB_1(AEP13410.1),SufC_1(AEP13411.1),SufD_1(AEP13412.1),SufS_1(AEP13413.1),SufU_1(AEP13414.1)
Bacteria;Gracilicutes;Fischerbacteria/Aminicenantes/Acidobacteria;NA;NA;NA;Aminicenantes;Aminicenantes bacterium;Aminicenantes bacterium SCGC AAA252-K06;910039		ASOP01000001.1_25							IS2_1(ASOP01000001.1_25)
Bacteria;Gracilicutes;Fischerbacteria/Aminicenantes/Acidobacteria;NA;NA;NA;Aminicenantes;Aminicenantes bacterium;Aminicenantes bacterium SCGC AAA252-O11;1047034		ASLL01000004.1_21							IS2_1(ASLL01000004.1_21)
Bacteria;Gracilicutes;Fischerbacteria/Aminicenantes/Acidobacteria;NA;NA;NA;Aminicenantes;Candidatus Aminicenantes bacterium;Candidatus Aminicenantes bacterium RBG_13_59_9;1797268							OGD16851.1							Rrf2-others_1(OGD16851.1)
Bacteria;Gracilicutes;Fischerbacteria/Aminicenantes/Acidobacteria;NA;NA;NA;Aminicenantes;Candidatus Aminicenantes bacterium;Candidatus Aminicenantes bacterium RBG_13_63_10;1797270		OGD25776.1,OGD27525.1							IS2_2(OGD25776.1)//IS2_1(OGD27525.1)
Bacteria;Gracilicutes;Fischerbacteria/Aminicenantes/Acidobacteria;NA;NA;NA;Aminicenantes;Candidatus Aminicenantes bacterium;Candidatus Aminicenantes bacterium RBG_13_64_14;1797271		OGD23410.1,OGD23506.1							IS2_2(OGD23410.1)//IS2_1(OGD23506.1)
Bacteria;Gracilicutes;Fischerbacteria/Aminicenantes/Acidobacteria;NA;NA;NA;Fischerbacteria;Candidatus Fischerbacteria bacterium;Candidatus Fischerbacteria bacterium RBG_13_37_8;1817863		OGF58717.1			OGF67596.1				IS2_1(OGF58717.1)			IS5_1(OGF67596.1),SufB_1(OGF67593.1),SufB_2(OGF67594.1)
Bacteria;Gracilicutes;Fischerbacteria/Aminicenantes/Acidobacteria;NA;NA;NA;Rokubacteria;Candidatus Rokubacteria bacterium;Candidatus Rokubacteria bacterium 13_1_40CM_2_68_8;1805354		OLD39228.1				OLD38855.1,OLD40245.1			IS2_1(OLD39228.1)				ATC-II_2(OLD40248.1),Fdx_1(OLD40251.1),HscA_1(OLD40250.1),HscB_1(OLD40249.1),IS6_2(OLD40245.1),IscS_1(OLD40246.1),IscU_1(OLD40247.1),IscX_1(OLD40260.1),MisS_1(OLD40255.1),MisU_1(OLD40256.1)//IS6_1(OLD38855.1)
Bacteria;Gracilicutes;Glassbacteria/Gemmatimonadetes;Gemmatimonadetes;Gemmatimonadales;Gemmatimonadaceae;Gemmatimonas;Gemmatimonas aurantiaca;Gemmatimonas aurantiaca T-27;379066			BAH39025.1				BAH38428.1,BAH39116.1,BAH37993.1			IS3_1(BAH39025.1)				Rrf2-others_3(BAH39116.1)//Rrf2-others_2(BAH38428.1)//Rrf2-others_1(BAH37993.1)
Bacteria;Gracilicutes;Glassbacteria/Gemmatimonadetes;Gemmatimonadetes;Gemmatimonadales;Gemmatimonadaceae;Gemmatimonas;Gemmatimonas phototrophica;Gemmatimonas phototrophica;1379270							AMW04741.1,AMW05167.1,AMW04714.1							Rrf2-others_3(AMW05167.1)//Rrf2-others_1(AMW04714.1)//Rrf2-others_2(AMW04741.1)
Bacteria;Gracilicutes;Glassbacteria/Gemmatimonadetes;Gemmatimonadetes;Gemmatimonadales;NA;Gemmatimonadales;Gemmatimonadales bacterium;Gemmatimonadales bacterium UBA1138;1951101
Bacteria;Gracilicutes;Glassbacteria/Gemmatimonadetes;NA;NA;NA;Gemmatimonadetes;Gemmatimonadetes bacterium;Gemmatimonadetes bacterium SCN 70-22;1660163			ODT02511.1				ODT03034.1,ODT01540.1			IS3_1(ODT02511.1)				Rrf2-others_2(ODT01540.1)//Rrf2-others_1(ODT03034.1)
Bacteria;Gracilicutes;Glassbacteria/Gemmatimonadetes;NA;NA;NA;Glassbacteria;Candidatus Glassbacteria bacterium;Candidatus Glassbacteria bacterium GWA2_58_10;1817865		OGF98015.1	OGF98510.1				OGF98618.1		IS2_1(OGF98015.1)	IS3_1(OGF98510.1)				Rrf2-others_1(OGF98618.1)
Bacteria;Gracilicutes;Goldbacteria/Firestonebacteria;NA;NA;NA;Firestonebacteria;Candidatus Firestonebacteria bacterium;Candidatus Firestonebacteria bacterium GWA2_43_8;1817858
Bacteria;Gracilicutes;Goldbacteria/Firestonebacteria;NA;NA;NA;Firestonebacteria;Candidatus Firestonebacteria bacterium;Candidatus Firestonebacteria bacterium RIFOXYA2_FULL_40_8;1817859		OGF51212.1					OGF49490.1		IS2_1(OGF51212.1)					Rrf2-others_1(OGF49490.1)
Bacteria;Gracilicutes;Goldbacteria/Firestonebacteria;NA;NA;NA;Goldbacteria;Candidatus Goldbacteria bacterium;Candidatus Goldbacteria bacterium HGW-Goldbacteria-1;2013807		PKL92156.1,PKL92131.1					PKL91193.1		IS2_2(PKL92156.1),MisS_1(PKL92155.1),MisU_1(PKL92153.1)//IS2_1(PKL92131.1)					Rrf2-others_1(PKL91193.1)
Bacteria;Gracilicutes;Hydrogenedentes;NA;NA;NA;Hydrogenedentes;Candidatus Hydrogenedentes bacterium;Candidatus Hydrogenedentes bacterium UBA2224;1953211		DDYW01000089.1_9					DDYW01000067.1_21,DDYW01000076.1_16		IS2_1(DDYW01000089.1_9)					Rrf2-others_1(DDYW01000067.1_21)//Rrf2-others_2(DDYW01000076.1_16)
Bacteria;Gracilicutes;Hydrogenedentes;NA;NA;NA;Hydrogenedentes;Candidatus Hydrogenedentes bacterium;Candidatus Hydrogenedentes bacterium UBA6118;1953212		DIWA01000038.1_108					DIWA01000021.1_62,DIWA01000026.1_108		IS2_1(DIWA01000038.1_108)					Rrf2-others_1(DIWA01000021.1_62)//Rrf2-others_2(DIWA01000026.1_108)
Bacteria;Gracilicutes;Hydrogenedentes;NA;NA;NA;Hydrogenedentes;Candidatus Hydrogenedentes bacterium;Candidatus Hydrogenedentes bacterium;2030809		PCJ64706.1					PCJ54629.1,PCJ64242.1		IS2_1(PCJ64706.1)					Rrf2-others_1(PCJ64242.1)//Rrf2-others_2(PCJ54629.1)
Bacteria;Gracilicutes;Hydrogenedentes;NA;NA;NA;Hydrogenedentes;Hydrogenedentes bacterium;Hydrogenedentes bacterium JGI 0000039-J10;1046982							AQYQ01000120.1_56							Rrf2-others_1(AQYQ01000120.1_56)
Bacteria;Gracilicutes;Hydrothermae;NA;NA;NA;Hydrothermae;Candidatus Hydrothermae bacterium;Candidatus Hydrothermae bacterium JdFR-72;1935123		MTOH01000005.1_62							IS2_1(MTOH01000005.1_62),MisS_1(MTOH01000005.1_63),MisU_1(MTOH01000005.1_65)
Bacteria;Gracilicutes;Hydrothermae;NA;NA;NA;Hydrothermae;Candidatus Hydrothermae bacterium;Candidatus Hydrothermae bacterium JdFR-73;1935124
Bacteria;Gracilicutes;Hydrothermae;NA;NA;NA;Hydrothermae;Candidatus Hydrothermae bacterium;Candidatus Hydrothermae bacterium;2250085		RKY96314.1							IS2_1(RKY96314.1)
Bacteria;Gracilicutes;Kapabacteria/Ignavibacteriae;Ignavibacteria;Ignavibacteriales;Ignavibacteriaceae;Ignavibacterium;Ignavibacterium album;Ignavibacterium album JCM 16511;945713			AFH50603.1			AFH49341.1	AFH48568.1,AFH48808.1			IS3_1(AFH50603.1),SufB_1(AFH50596.1),SufC_1(AFH50597.1),SufD_1(AFH50598.1),SufS_1(AFH50599.1),SufT_1(AFH50601.1),SufU_1(AFH50600.1)			ATC-II_1(AFH49344.1),IS6_1(AFH49341.1)	Rrf2-others_2(AFH48808.1)//Rrf2-others_1(AFH48568.1)
Bacteria;Gracilicutes;Kapabacteria/Ignavibacteriae;Ignavibacteria;Ignavibacteriales;Melioribacteraceae;Melioribacter;Melioribacter roseus;Melioribacter roseus P3M-2;1191523		AFN74109.1	AFN73582.1				AFN75191.1,AFN74457.1,AFN74340.1		IS2_1(AFN74109.1)	IS3_1(AFN73582.1),SufB_1(AFN73588.1),SufC_1(AFN73587.1),SufD_1(AFN73586.1),SufS_1(AFN73585.1),SufT_1(AFN73584.1)				Rrf2-others_2(AFN74457.1)//Rrf2-others_3(AFN75191.1)//Rrf2-others_1(AFN74340.1)
Bacteria;Gracilicutes;Kapabacteria/Ignavibacteriae;Ignavibacteria;Ignavibacteriales;NA;Ignavibacteriales;Ignavibacteriales bacterium;Ignavibacteriales bacterium CG18_big_fil_WC_8_21_14_2_50_31_20;1974047			PIQ09819.1			PIQ10176.1	PIQ07553.1,PIQ08967.1,PIQ07797.1,PIQ07909.1,PIQ09409.1			IS3_1(PIQ09819.1),SufB_1(PIQ09813.1),SufC_1(PIQ09814.1),SufD_1(PIQ09815.1),SufS_1(PIQ09816.1),SufT_1(PIQ09817.1)			IS6_1(PIQ10176.1)	Rrf2-others_4(PIQ08967.1)//Rrf2-others_5(PIQ07797.1)//Rrf2-others_2(PIQ07909.1)//Rrf2-others_3(PIQ09409.1)//Rrf2-others_1(PIQ07553.1)
Bacteria;Gracilicutes;Kapabacteria/Ignavibacteriae;Ignavibacteria;NA;NA;Ignavibacteria;Ignavibacteria bacterium;Ignavibacteria bacterium GWC2_56_12;1798429						OGU44455.1	OGU44985.1						ATC-II_1(OGU44448.1),IS6_1(OGU44455.1),SufB_1(OGU44453.1),SufC_1(OGU44452.1),SufD_1(OGU44451.1),SufS_1(OGU44450.1),SufT_1(OGU44447.1),SufU_1(OGU44449.1)	Rrf2-others_1(OGU44985.1)
Bacteria;Gracilicutes;Kapabacteria/Ignavibacteriae;NA;NA;NA;'Candidatus Kapabacteria';'Candidatus Kapabacteria' thiocyanatum;'Candidatus Kapabacteria' thiocyanatum;1895771						OJX56943.1	OJX57393.1,OJX60749.1,OJX56247.1						ATC-II_1(OJX57354.1),IS6_1(OJX56943.1),SufB_1(OJX56937.1),SufC_1(OJX57353.1),SufD_1(OJX56938.1),SufE_1(OJX56940.1),SufS_1(OJX56939.1),SufT_1(OJX56941.1)	Rrf2-others_1(OJX60749.1)//Rrf2-others_2(OJX57393.1)//Rrf2-others_3(OJX56247.1)
Bacteria;Gracilicutes;Kiritimatiellaeota;Kiritimatiellae;Kiritimatiellales;Kiritimatiellaceae;Kiritimatiella;Kiritimatiella glycovorans;Kiritimatiella glycovorans;1307763		AKJ64230.1					AKJ64907.1,AKJ64770.1		IS2_1(AKJ64230.1)					Rrf2-others_1(AKJ64770.1)//Rrf2-others_2(AKJ64907.1)
Bacteria;Gracilicutes;Kiritimatiellaeota;Kiritimatiellae;Kiritimatiellales;Kiritimatiellaceae;Kiritimatiellaceae;Kiritimatiellaceae bacterium;Kiritimatiellaceae bacterium;2026752		MAI20595.1				MAI20410.1			IS2_1(MAI20595.1)				IS6_1(MAI20410.1),Mrp_1(MAI20403.1),SufB_1(MAI20409.1),SufC_1(MAI20408.1),SufD_1(MAI20407.1),SufS_1(MAI20406.1),SufT_1(MAI20404.1),SufU_1(MAI20405.1)
Bacteria;Gracilicutes;Kiritimatiellaeota;Kiritimatiellae;Kiritimatiellales;NA;Kiritimatiellales;Kiritimatiellales bacterium;Kiritimatiellales bacterium;2202731		QIHI01000064.1_1,QIHI01000049.1_11				QIHI01000001.1_2			IS2_2(QIHI01000064.1_1)//IS2_1(QIHI01000049.1_11)				IS6_1(QIHI01000001.1_2),SufB_1(QIHI01000001.1_1)
Bacteria;Gracilicutes;Kryptonia;NA;NA;NA;Candidatus Kryptobacter;Candidatus Kryptobacter tengchongensis;Candidatus Kryptobacter tengchongensis;1643429		LDXV01000050.1_11			LDXV01000009.1_5		LDXV01000016.1_4		IS2_1(LDXV01000050.1_11)			ATC-II_1(LDXV01000009.1_15),IS5_1(LDXV01000009.1_5),SufB_1(LDXV01000009.1_7),SufC_1(LDXV01000009.1_6),SufD_1(LDXV01000009.1_9),SufS_1(LDXV01000009.1_12),SufU_1(LDXV01000009.1_10)		Rrf2-others_1(LDXV01000016.1_4)
Bacteria;Gracilicutes;Kryptonia;NA;NA;NA;Candidatus Thermokryptus;Candidatus Thermokryptus mobilis;Candidatus Thermokryptus mobilis;1643428		LDXU01000006.1_94			LDXU01000006.1_26		LDXU01000001.1_33,LDXU01000006.1_83		IS2_1(LDXU01000006.1_94)			ATC-II_1(LDXU01000006.1_36),IS5_1(LDXU01000006.1_26),SufB_1(LDXU01000006.1_28),SufC_1(LDXU01000006.1_27),SufD_1(LDXU01000006.1_30),SufS_1(LDXU01000006.1_33),SufU_1(LDXU01000006.1_31)		Rrf2-others_1(LDXU01000001.1_33)//Rrf2-others_2(LDXU01000006.1_83)
Bacteria;Gracilicutes;Latescibacteria/Handelsmanbacteria;NA;NA;NA;Candidatus Latescibacter;Candidatus Latescibacter anaerobius;Candidatus Latescibacter anaerobius SCGC AAA252-E07;910047
Bacteria;Gracilicutes;Latescibacteria/Handelsmanbacteria;NA;NA;NA;Handelsmanbacteria;Candidatus Handelsmanbacteria bacterium;Candidatus Handelsmanbacteria bacterium;2099671		PWKT01000481.1_5,PWKT01000046.1_11					PWKT01000324.1_7		IS2_1(PWKT01000481.1_5)//IS2_2(PWKT01000046.1_11)					Rrf2-others_1(PWKT01000324.1_7)
Bacteria;Gracilicutes;Latescibacteria/Handelsmanbacteria;NA;NA;NA;Latescibacteria;Candidatus Latescibacteria bacterium;Candidatus Latescibacteria bacterium 4484_181;1956174
Bacteria;Gracilicutes;Lentisphaerae;Lentisphaeria;NA;NA;Lentisphaeria;Lentisphaeria bacterium;Lentisphaeria bacterium;2053569		HAR67121.1				HAR67596.1			IS2_1(HAR67121.1)				IS6_1(HAR67596.1),SufS_1(HAR67598.1),SufT_1(HAR67595.1),SufU_1(HAR67597.1)
Bacteria;Gracilicutes;Lentisphaerae;Lentisphaeria;Victivallales;NA;Victivallales;Victivallales bacterium;Victivallales bacterium CCUG 44730;2094242		AVM47045.1,AVM46968.1					AVM44076.1		IS2_2(AVM47045.1)//IS2_1(AVM46968.1)					Rrf2-others_1(AVM44076.1)
Bacteria;Gracilicutes;Lentisphaerae;Lentisphaeria;Victivallales;Victivallaceae;Victivallis;Victivallis vadensis;Victivallis vadensis;172901		PVY45434.1,PVY45887.1,PVY41407.1							IS2_2(PVY45434.1)//IS2_3(PVY41407.1)//IS2_1(PVY45887.1)
Bacteria;Gracilicutes;Lentisphaerae;NA;NA;NA;uncultured;uncultured Lentisphaerae;uncultured Lentisphaerae bacterium;278095		ONQZ01000028.1_30							IS2_1(ONQZ01000028.1_30)
Bacteria;Gracilicutes;Lindowbacteria;NA;NA;NA;Lindowbacteria;Candidatus Lindowbacteria bacterium;Candidatus Lindowbacteria bacterium RIFCSPLOWO2_12_FULL_62_27;1817870			OGH62451.1				OGH61135.1			IS3_1(OGH62451.1),Mrp_1(OGH62443.1),SufB_1(OGH62449.1),SufC_1(OGH62450.1),SufD_1(OGH62448.1),SufS_1(OGH62446.1),SufU_1(OGH62445.1)				Rrf2-others_1(OGH61135.1)
Bacteria;Gracilicutes;Marinimicrobia;NA;NA;NA;Marinimicrobia;Candidatus Marinimicrobia bacterium;Candidatus Marinimicrobia bacterium CG08_land_8_20_14_0_20_45_22;1975524
Bacteria;Gracilicutes;Marinimicrobia;NA;NA;NA;Marinimicrobia;Candidatus Marinimicrobia bacterium;Candidatus Marinimicrobia bacterium CG1_02_48_14;1805240			OIO63406.1				OIO66060.1,OIO64818.1,OIO63236.1			IS3_1(OIO63406.1),SufB_1(OIO63401.1),SufC_1(OIO63402.1),SufD_1(OIO63403.1),SufS_1(OIO63404.1),SufT_1(OIO63407.1),SufU_1(OIO63405.1)				Rrf2-others_3(OIO64818.1)//Rrf2-others_2(OIO66060.1)//Rrf2-others_1(OIO63236.1)
Bacteria;Gracilicutes;Marinimicrobia;NA;NA;NA;Marinimicrobia;Candidatus Marinimicrobia bacterium;Candidatus Marinimicrobia bacterium UBA1134;1953213						DCAL01000068.1_6	DCAL01000082.1_35						ATC-II_1(DCAL01000068.1_8),IS6_1(DCAL01000068.1_6),SufC_2(DCAL01000068.1_1),SufD_1(DCAL01000068.1_2),SufS_1(DCAL01000068.1_5),SufT_1(DCAL01000068.1_4),SufT_2(DCAL01000068.1_7),SufU_1(DCAL01000068.1_3)	Rrf2-others_1(DCAL01000082.1_35)
Bacteria;Gracilicutes;Marinimicrobia;NA;NA;NA;Marinimicrobia;Marinimicrobia bacterium;Marinimicrobia bacterium 46_43;1635280			KUK92071.1							IS3_1(KUK92071.1),SufB_1(KUK92065.1),SufC_1(KUK92066.1),SufD_1(KUK92068.1),SufS_1(KUK92069.1),SufT_2(KUK92070.1)
Bacteria;Gracilicutes;Marinimicrobia;NA;NA;NA;Marinimicrobia;Marinimicrobia bacterium;Marinimicrobia bacterium JGI 0000039-D08;1047055
Bacteria;Gracilicutes;Methylomirabilia;NA;NA;NA;candidate division;NC10;candidate division NC10 bacterium CSP1-5;1640516		KRT69083.1					KRT68890.1		IS2_1(KRT69083.1)					Rrf2-others_1(KRT68890.1)
Bacteria;Gracilicutes;Methylomirabilia;NA;NA;NA;candidate division;NC10;candidate division NC10 bacterium RBG_16_65_8;1801657							OGB92701.1							Rrf2-others_1(OGB92701.1)
Bacteria;Gracilicutes;Methylomirabilia;NA;NA;NA;candidate division;NC10;candidate division NC10 bacterium RIFCSPLOWO2_12_FULL_66_18;1801659		OGC01973.1					OGB99020.1,OGB96825.1		IS2_1(OGC01973.1)					Rrf2-others_2(OGB96825.1)//Rrf2-others_1(OGB99020.1)
Bacteria;Gracilicutes;Methylomirabilia;NA;NA;NA;Candidatus Methylomirabilis;Candidatus Methylomirabilis lanthanidiphila;Candidatus Methylomirabilis lanthanidiphila;2211376		SYW89639.1							IS2_1(SYW89639.1)
Bacteria;Gracilicutes;Methylomirabilia;NA;NA;NA;Candidatus Methylomirabilis;Candidatus Methylomirabilis oxyfera;Candidatus Methylomirabilis oxyfera;671143		CBE68083.1							IS2_1(CBE68083.1)
Bacteria;Gracilicutes;Nitrospirae;NA;NA;NA;Nitrospirae;Nitrospirae bacterium;Nitrospirae bacterium CG_4_9_14_0_8_um_filter_70_14;1974059		PJB95209.1,PJB96441.1				PJB94880.1	PJB95576.1,PJB94740.1,PJB94799.1,PJB97297.1		ATC-II_1(PJB96442.1),HscA_1(PJB96444.1),HscB_1(PJB96443.1),IS2_1(PJB96441.1)//IS2_2(PJB95209.1)				IS6_1(PJB94880.1),SufB_1(PJB94879.1),SufC_1(PJB94878.1),SufD_1(PJB94877.1),SufS_1(PJB94876.1),SufT_2(PJB94874.1),SufU_1(PJB94875.1)	Mrp_1(PJB97320.1),Rrf2-others_4(PJB97297.1)//MisS_1(PJB94739.1),MisU_1(PJB94738.1),Rrf2-others_2(PJB94740.1)//Rrf2-others_3(PJB94799.1)//Rrf2-others_1(PJB95576.1)
Bacteria;Gracilicutes;Nitrospirae;Nitrospira;Nitrospirales;Nitrospiraceae;Leptospirillum;Leptospirillum ferriphilum;Leptospirillum ferriphilum ML-04;1048260		AFS53648.1				AFS52722.1	AFS53245.1,AFS54240.1		IS2_1(AFS53648.1)				ATC-II_1(AFS52719.1),Fdx_1(AFS52716.1),HscA_1(AFS52717.1),HscB_1(AFS52718.1),IS6_1(AFS52722.1),IscS_1(AFS52721.1),IscU_1(AFS52720.1),IscX_1(AFS52715.1),Mrp_1(AFS52713.1)	Rrf2-others_2(AFS54240.1)//Rrf2-others_1(AFS53245.1)
Bacteria;Gracilicutes;Nitrospirae;Nitrospira;Nitrospirales;Nitrospiraceae;Nitrospira;Nitrospira moscoviensis;Nitrospira moscoviensis;42253		ALA56771.1,ALA59594.1				ALA60694.1			IS2_2(ALA59594.1)//IS2_1(ALA56771.1)				ATC-II_1(ALA60697.1),Fdx_1(ALA60693.1),HscA_1(ALA60699.1),HscB_1(ALA60698.1),IS6_1(ALA60694.1),IscS_1(ALA60695.1),IscU_1(ALA60696.1),IscX_1(ALA60700.1)
Bacteria;Gracilicutes;Nitrospirae;Nitrospira;Nitrospirales;Nitrospiraceae;Nitrospiraceae;Nitrospiraceae bacterium;Nitrospiraceae bacterium UBA2166;1952976		DCWI01000118.1_18	DCWI01000009.1_16			DCWI01000047.1_20			IS2_1(DCWI01000118.1_18)	IS3_1(DCWI01000009.1_16),Mrp_1(DCWI01000009.1_18),SufU_1(DCWI01000009.1_17)			ATC-II_1(DCWI01000047.1_23),HscA_1(DCWI01000047.1_25),HscB_1(DCWI01000047.1_24),IS6_1(DCWI01000047.1_20),IscS_1(DCWI01000047.1_21),IscU_1(DCWI01000047.1_22),IscX_1(DCWI01000047.1_26)
Bacteria;Gracilicutes;Nitrospirae;Nitrospira;Nitrospirales;Nitrospiraceae;Thermodesulfovibrio;Thermodesulfovibrio yellowstonii;Thermodesulfovibrio yellowstonii DSM 11347;289376							ACI20258.1							Rrf2-others_1(ACI20258.1)
Bacteria;Gracilicutes;Omnitrophica;NA;NA;NA;Omnitrophica;Candidatus Omnitrophica bacterium;Candidatus Omnitrophica bacterium CG_4_9_14_0_2_um_filter_42_8;1974737
Bacteria;Gracilicutes;Omnitrophica;NA;NA;NA;Omnitrophica;Candidatus Omnitrophica bacterium;Candidatus Omnitrophica bacterium CG23_combo_of_CG06-09_8_20_14_all_40_11;1974756		PIP20208.1					PIP20215.1,PIP20412.1		IS2_1(PIP20208.1)					Rrf2-others_1(PIP20412.1)//Rrf2-others_2(PIP20215.1)
Bacteria;Gracilicutes;Omnitrophica;NA;NA;NA;Omnitrophica;Omnitrophica bacterium;Omnitrophica bacterium GWA2_50_21;1801815							OGW68738.1,OGW68642.1							Rrf2-others_1(OGW68738.1)//Rrf2-others_2(OGW68642.1)
Bacteria;Gracilicutes;Omnitrophica;NA;NA;NA;Omnitrophica;Omnitrophica bacterium;Omnitrophica bacterium RIFOXYB12_FULL_50_7;1801835		OGX12433.1	OGX10899.1				OGX10706.1,OGX12060.1		IS2_1(OGX12433.1)	IS3_1(OGX10899.1),SufB_1(OGX10900.1),SufC_1(OGX10903.1),SufD_1(OGX10909.1),SufS_1(OGX10904.1),SufT_1(OGX10906.1),SufU_1(OGX10905.1)				Rrf2-others_2(OGX10706.1)//Rrf2-others_1(OGX12060.1)
Bacteria;Gracilicutes;Omnitrophica;NA;NA;NA;Omnitrophica;Omnitrophica WOR_2;Omnitrophica WOR_2 bacterium RIFCSPLOWO2_02_FULL_50_19;1801865							OGX32548.1							Rrf2-others_1(OGX32548.1)
Bacteria;Gracilicutes;Planctomycetes;Candidatus Brocadiae;Candidatus Brocadiales;Candidatus Brocadiaceae;Candidatus Kuenenia;Candidatus Kuenenia stuttgartiensis;Candidatus Kuenenia stuttgartiensis;174633
Bacteria;Gracilicutes;Planctomycetes;Planctomycetia;Planctomycetales;Isosphaeraceae;Isosphaera;Isosphaera pallida;Isosphaera pallida ATCC 43644;575540		ADV61427.1					ADV63210.1		IS2_1(ADV61427.1)					Rrf2-others_1(ADV63210.1)
Bacteria;Gracilicutes;Planctomycetes;Planctomycetia;Planctomycetales;Planctomycetaceae;Pirellula;Pirellula staleyi;Pirellula staleyi DSM 6068;530564		ADB15025.1,ADB18657.1					ADB17427.1,ADB17878.1		IS2_1(ADB15025.1)//IS2_2(ADB18657.1)					Rrf2-others_1(ADB17427.1)//Rrf2-others_2(ADB17878.1)
Bacteria;Gracilicutes;Planctomycetes;Planctomycetia;Planctomycetales;Planctomycetaceae;Planctopirus;Planctopirus limnophila;Planctopirus limnophila DSM 3776;521674		ADG68600.1,ADG69001.1					ADG69624.1,ADG69819.1		IS2_1(ADG68600.1)//IS2_2(ADG69001.1)					Rrf2-others_1(ADG69624.1)//Rrf2-others_2(ADG69819.1)
Bacteria;Gracilicutes;Planctomycetes;Planctomycetia;Planctomycetales;Planctomycetaceae;Rubinisphaera;Rubinisphaera brasiliensis;Rubinisphaera brasiliensis DSM 5305;756272							ADY58467.1							Rrf2-others_1(ADY58467.1)
Bacteria;Gracilicutes;Poribacteria;NA;NA;NA;Poribacteria;Candidatus Poribacteria bacterium;Candidatus Poribacteria bacterium WGA-3G;1104566
Bacteria;Gracilicutes;Poribacteria;NA;NA;NA;Poribacteria;Candidatus Poribacteria bacterium;Candidatus Poribacteria bacterium;2026781							MAE20396.1							Rrf2-others_1(MAE20396.1)
Bacteria;Gracilicutes;Proteobacteria;Acidithiobacillia/Muproteobacteria;Acidithiobacillales;Acidithiobacillaceae;Acidithiobacillus;Acidithiobacillus caldus;Acidithiobacillus caldus ATCC 51756;637389	AIA54686.1						AIA53971.1	ATC-II_1(AIA54689.1),Fdx_1(AIA54692.1),HscA_1(AIA54691.1),HscB_1(AIA54690.1),IS1_1(AIA54686.1),IscS_1(AIA54687.1),IscU_1(AIA54688.1),IscX_1(AIA54693.1)						Rrf2-others_1(AIA53971.1)
Bacteria;Gracilicutes;Proteobacteria;Acidithiobacillia/Muproteobacteria;Acidithiobacillales;Acidithiobacillaceae;Acidithiobacillus;Acidithiobacillus ferrooxidans;Acidithiobacillus ferrooxidans ATCC 23270;243159	ACK79230.1						ACK77880.1,ACK80567.1	ATC-II_1(ACK78248.1),Fdx_1(ACK79281.1),HscA_1(ACK79106.1),HscB_1(ACK80922.1),IS1_1(ACK79230.1),IscS_1(ACK80697.1),IscU_1(ACK79756.1),IscX_1(ACK80420.1)						Rrf2-others_2(ACK77880.1)//Rrf2-others_1(ACK80567.1)
Bacteria;Gracilicutes;Proteobacteria;Acidithiobacillia/Muproteobacteria;Acidithiobacillales;Acidithiobacillaceae;Acidithiobacillus;Acidithiobacillus thiooxidans;Acidithiobacillus thiooxidans;930	JMEB01000172.1_44						JMEB01000258.1_30,JMEB01000080.1_12,JMEB01000080.1_1	ATC-II_2(JMEB01000172.1_41),Fdx_1(JMEB01000172.1_38),HscA_1(JMEB01000172.1_39),HscB_1(JMEB01000172.1_40),IS1_1(JMEB01000172.1_44),IscS_1(JMEB01000172.1_43),IscU_2(JMEB01000172.1_42),IscX_1(JMEB01000172.1_37)						Rrf2-others_2(JMEB01000080.1_12)//Rrf2-others_3(JMEB01000258.1_30)//Rrf2-others_1(JMEB01000080.1_1)
Bacteria;Gracilicutes;Proteobacteria;Acidithiobacillia/Muproteobacteria;Acidithiobacillales;NA;Acidithiobacillales;Acidithiobacillales bacterium;Acidithiobacillales bacterium SM1_46;1703384	KPL27433.1							IS1_1(KPL27433.1),IscS_1(KPL27435.1)
Bacteria;Gracilicutes;Proteobacteria;Acidithiobacillia/Muproteobacteria;Acidithiobacillales;Thermithiobacillaceae;Thermithiobacillus;Thermithiobacillus tepidarius;Thermithiobacillus tepidarius DSM 3134;1123368	AUIS01000004.1_158						AUIS01000008.1_9,AUIS01000035.1_9,AUIS01000011.1_71	ATC-II_1(AUIS01000004.1_162),Fdx_1(AUIS01000004.1_165),HscA_1(AUIS01000004.1_164),HscB_1(AUIS01000004.1_163),IS1_1(AUIS01000004.1_158),IscS_1(AUIS01000004.1_160),IscU_1(AUIS01000004.1_161),IscX_1(AUIS01000004.1_166)						Rrf2-others_2(AUIS01000011.1_71)//Rrf2-others_3(AUIS01000035.1_9)//Rrf2-others_1(AUIS01000008.1_9)
Bacteria;Gracilicutes;Proteobacteria;Acidithiobacillia/Muproteobacteria;NA;NA;Candidatus Muproteobacteria;Candidatus Muproteobacteria bacterium;Candidatus Muproteobacteria bacterium RBG_16_65_31;1817759	OGI44328.1						OGI44570.1	ATC-II_1(OGI44332.1),HscA_1(OGI44334.1),HscB_1(OGI44333.1),IS1_1(OGI44328.1),IscS_1(OGI44330.1),IscU_1(OGI44331.1)						Rrf2-others_1(OGI44570.1),SufT_1(OGI44571.1)
Bacteria;Gracilicutes;Proteobacteria;Alphaproteobacteria;Caulobacterales;Caulobacteraceae;Caulobacter;Caulobacter vibrioides;Caulobacter vibrioides CB15;190650	AAK23841.1	AAK24593.1					AAK22119.1	ATC-II_1(AAK23833.1),IS1_1(AAK23841.1),SufB_1(AAK23839.1),SufC_1(AAK23837.1),SufD_1(AAK23836.1),SufS_1(AAK23835.1),SufT_1(AAK23834.1)	IS2_1(AAK24593.1)					Rrf2-others_1(AAK22119.1)
Bacteria;Gracilicutes;Proteobacteria;Alphaproteobacteria;Rhizobiales;Bradyrhizobiaceae;Rhodopseudomonas;Rhodopseudomonas palustris;Rhodopseudomonas palustris CGA009;258594							CAE26107.1							Rrf2-others_1(CAE26107.1)
Bacteria;Gracilicutes;Proteobacteria;Alphaproteobacteria;Rhizobiales;Brucellaceae;Brucella;Brucella suis;Brucella suis 1330;204722		AAN34279.2					AAN33751.1		IS2_1(AAN34279.2)					Rrf2-others_1(AAN33751.1)
Bacteria;Gracilicutes;Proteobacteria;Alphaproteobacteria;Rhodobacterales;Rhodobacteraceae;Ruegeria;Ruegeria pomeroyi;Ruegeria pomeroyi DSS-3;246200	AAV95297.1						AAV93750.1,AAV97320.1,AAV96943.1,AAV94680.1	IS1_1(AAV95297.1),SufB_1(AAV95296.1)						Rrf2-others_3(AAV96943.1)//Rrf2-others_4(AAV97320.1)//Rrf2-others_1(AAV93750.1)//Rrf2-others_2(AAV94680.1)
Bacteria;Gracilicutes;Proteobacteria;Alphaproteobacteria;Rickettsiales;Rickettsiaceae;Rickettsia;Rickettsia prowazekii;Rickettsia prowazekii str. Madrid E;272947		CAA14941.1							ATC-II_1(CAA14937.1),IS2_1(CAA14941.1),IscS_1(CAA14939.1),IscU_1(CAA14938.1)
Bacteria;Gracilicutes;Proteobacteria;Alphaproteobacteria;Sphingomonadales;Sphingomonadaceae;Zymomonas;Zymomonas mobilis;Zymomonas mobilis subsp. mobilis ZM4 = ATCC 31821;264203						AAV89046.1	AAV88740.1						ATC-II_1(AAV89053.1),IS6_1(AAV89046.1),SufB_1(AAV89047.1),SufC_1(AAV89049.2),SufD_1(AAV89050.1),SufS_1(AAV89051.1),SufT_1(AAV89052.1)	Rrf2-others_1(AAV88740.1)
Bacteria;Gracilicutes;Proteobacteria;Betaproteobacteria/Hydrogenophilalia;Burkholderiales;Alcaligenaceae;Bordetella;Bordetella bronchiseptica;Bordetella bronchiseptica RB50;257310	CAE32771.1						CAE33582.1	ATC-II_1(CAE32774.1),Fdx_1(CAE32777.1),HscA_1(CAE32776.1),HscB_1(CAE32775.1),IS1_1(CAE32771.1),IscS_1(CAE32772.1),IscU_1(CAE32773.1),IscX_1(CAE32778.1)						Rrf2-others_1(CAE33582.1)
Bacteria;Gracilicutes;Proteobacteria;Betaproteobacteria/Hydrogenophilalia;Hydrogenophilales;Hydrogenophilaceae;Hydrogenophilus;Hydrogenophilus thermoluteolus;Hydrogenophilus thermoluteolus;297	BBD77316.1							ATC-II_1(BBD77325.1),IS1_1(BBD77316.1),SufB_1(BBD77318.1),SufC_1(BBD77319.1),SufD_1(BBD77320.1),SufS_1(BBD77321.1),SufT_1(BBD77323.1),SufU_1(BBD77322.1)
Bacteria;Gracilicutes;Proteobacteria;Betaproteobacteria/Hydrogenophilalia;Hydrogenophilales;Hydrogenophilaceae;Tepidiphilus;Tepidiphilus margaritifer;Tepidiphilus margaritifer DSM 15129;1123354	AUDR01000014.1_37							ATC-II_1(AUDR01000014.1_34),IS1_1(AUDR01000014.1_37),IscS_1(AUDR01000014.1_35)
Bacteria;Gracilicutes;Proteobacteria;Betaproteobacteria/Hydrogenophilalia;Hydrogenophilales;NA;Hydrogenophilales;Hydrogenophilales bacterium;Hydrogenophilales bacterium 12-61-10;1970515	OYW40298.1						OYW36317.1,OYW40381.1	ATC-II_1(OYW40295.1),Fdx_1(OYW40292.1),HscA_1(OYW40294.1),IS1_1(OYW40298.1),IscS_1(OYW40297.1),IscU_1(OYW40296.1),IscX_1(OYW40291.1)						Rrf2-others_1(OYW36317.1)//Rrf2-others_2(OYW40381.1)
Bacteria;Gracilicutes;Proteobacteria;Betaproteobacteria/Hydrogenophilalia;Hydrogenophilales;NA;Hydrogenophilales;Hydrogenophilales bacterium;Hydrogenophilales bacterium CG_4_10_14_3_um_filter_63_21;1974028	PIX95712.1						PIX96456.1,PIX96688.1	ATC-II_1(PIX95709.1),Fdx_1(PIX95706.1),HscA_1(PIX95707.1),HscB_1(PIX95708.1),IS1_1(PIX95712.1),IscS_1(PIX95711.1),IscU_1(PIX95710.1),IscX_1(PIX95705.1)						Rrf2-others_2(PIX96456.1)//Rrf2-others_1(PIX96688.1)
Bacteria;Gracilicutes;Proteobacteria;Betaproteobacteria/Hydrogenophilalia;Hydrogenophilales;NA;Hydrogenophilales;Hydrogenophilales bacterium;Hydrogenophilales bacterium CG15_BIG_FIL_POST_REV_8_21_14_020_62_31;1974034	PIW37801.1						PIW38105.1	ATC-II_1(PIW37804.1),Fdx_1(PIW37807.1),HscA_1(PIW37806.1),HscB_1(PIW37805.1),IS1_1(PIW37801.1),IscS_1(PIW37802.1),IscU_1(PIW37803.1),IscX_1(PIW37808.1)						Rrf2-others_1(PIW38105.1)
Bacteria;Gracilicutes;Proteobacteria;Betaproteobacteria/Hydrogenophilalia;Neisseriales;Chromobacteriaceae;Chromobacterium;Chromobacterium violaceum;Chromobacterium violaceum ATCC 12472;243365	AAQ58770.1						AAQ61148.1	ATC-II_1(AAQ58767.1),Fdx_1(AAQ58763.1),HscA_1(AAQ58764.1),HscB_1(AAQ58766.1),IS1_1(AAQ58770.1),IscS_1(AAQ58769.1),IscU_1(AAQ58768.1),IscX_1(AAQ58762.1)						Rrf2-others_1(AAQ61148.1)
Bacteria;Gracilicutes;Proteobacteria;Betaproteobacteria/Hydrogenophilalia;Neisseriales;Neisseriaceae;Neisseria;Neisseria meningitidis;Neisseria meningitidis MC58;122586	AAF62328.1						AAF40875.1	ATC-II_1(AAF41749.1),HscB_1(AAF62332.1),IS1_1(AAF62328.1),IscS_1(AAF62329.1),IscU_1(AAF62330.1)						Rrf2-others_1(AAF40875.1)
Bacteria;Gracilicutes;Proteobacteria;Betaproteobacteria/Hydrogenophilalia;Nitrosomonadales;Nitrosomonadaceae;Nitrosomonas;Nitrosomonas europaea;Nitrosomonas europaea ATCC 19718;228410	CAD85363.1						CAD84839.1	ATC-II_1(CAD85362.1),IS1_1(CAD85363.1),SufB_1(CAD85361.1),SufC_1(CAD85360.1),SufD_1(CAD85359.1),SufS_2(CAD85358.1),SufU_1(CAD85357.1)						Rrf2-others_1(CAD84839.1)
Bacteria;Gracilicutes;Proteobacteria;Betaproteobacteria/Hydrogenophilalia;Rhodocyclales;Azonexaceae;Dechloromonas;Dechloromonas aromatica;Dechloromonas aromatica RCB;159087	AAZ46694.1						AAZ47648.1	ATC-II_1(AAZ46698.1),Fdx_1(AAZ46701.1),HscA_1(AAZ46700.1),HscB_1(AAZ46699.1),IS1_1(AAZ46694.1),IscS_1(AAZ46696.1),IscU_1(AAZ46697.1),IscX_1(AAZ46702.1)						Rrf2-others_1(AAZ47648.1)
Bacteria;Gracilicutes;Proteobacteria;Deltaproteobacteria;Myxococcales;Myxococcaceae;Myxococcus;Myxococcus xanthus;Myxococcus xanthus DK 1622;246197						WP_011551272.1	WP_011556838.1,WP_011551754.1						IS6_1(WP_011551272.1),SufB_1(WP_011551273.1),SufC_1(WP_011551274.1),SufD_1(WP_011551275.1),SufS_1(WP_011551276.1),SufT_1(WP_026114149.1),SufU_1(WP_011551277.1)	Rrf2-others_1(WP_011551754.1)//Rrf2-others_2(WP_011556838.1)
Bacteria;Gracilicutes;Proteobacteria;Deltaproteobacteria/Oligoflexia/Dadabacteria/Thermodesulfobacteria;Bacteriovoracales;Bacteriovoracaceae;Bacteriovorax;Bacteriovorax stolpii;Bacteriovorax stolpii;960		AUN98602.1				AUN97946.1			IS2_1(AUN98602.1)				IS6_1(AUN97946.1),SufB_1(AUN97945.1),SufC_1(AUN97944.1),SufD_1(AUN97943.1),SufS_1(AUN97942.1),SufU_1(AUO00181.1)
Bacteria;Gracilicutes;Proteobacteria;Deltaproteobacteria/Oligoflexia/Dadabacteria/Thermodesulfobacteria;Bacteriovoracales;Halobacteriovoraceae;Halobacteriovorax;Halobacteriovorax marinus;Halobacteriovorax marinus SJ;862908		CBW26927.1				CBW26119.1	CBW27277.1,CBW26029.1		IS2_1(CBW26927.1)				IS6_1(CBW26119.1),SufB_1(CBW26118.1),SufC_1(CBW26117.1),SufD_1(CBW26116.1),SufS_1(CBW26115.1),SufU_1(CBW26114.1)	Rrf2-others_1(CBW26029.1)//Rrf2-others_2(CBW27277.1)
Bacteria;Gracilicutes;Proteobacteria;Deltaproteobacteria/Oligoflexia/Dadabacteria/Thermodesulfobacteria;Bdellovibrionales;Bdellovibrionaceae;Bdellovibrio;Bdellovibrio bacteriovorus;Bdellovibrio bacteriovorus HD100;264462						CAE77851.1	CAE79077.1						IS6_1(CAE77851.1),SufB_1(CAE77852.1),SufC_1(CAE77853.1),SufD_1(CAE77854.1),SufS_1(CAE77855.1),SufU_1(CAE77856.1)	Rrf2-others_1(CAE79077.1)
Bacteria;Gracilicutes;Proteobacteria;Deltaproteobacteria/Oligoflexia/Dadabacteria/Thermodesulfobacteria;Bdellovibrionales;NA;Bdellovibrionales;Bdellovibrionales bacterium;Bdellovibrionales bacterium RIFOXYD1_FULL_39_84;1797401		OFZ75547.1				OFZ75767.1			IS2_1(OFZ75547.1)				IS6_1(OFZ75767.1),MisS_1(OFZ75765.1)
Bacteria;Gracilicutes;Proteobacteria;Deltaproteobacteria/Oligoflexia/Dadabacteria/Thermodesulfobacteria;Desulfobacterales;Desulfobulbaceae;Desulfotalea;Desulfotalea psychrophila;Desulfotalea psychrophila LSv54;177439
Bacteria;Gracilicutes;Proteobacteria;Deltaproteobacteria/Oligoflexia/Dadabacteria/Thermodesulfobacteria;Desulfovibrionales;Desulfovibrionaceae;Desulfovibrio;Desulfovibrio vulgaris;Desulfovibrio vulgaris str. Hildenborough;882		AAS95011.1,AAS94752.1,AAS96440.1,AAS96443.1							IS2_3(AAS96440.1),IS2_4(AAS96443.1)//IS2_2(AAS95011.1)//IS2_1(AAS94752.1)
Bacteria;Gracilicutes;Proteobacteria;Deltaproteobacteria/Oligoflexia/Dadabacteria/Thermodesulfobacteria;Desulfuromonadales;Desulfuromonadaceae;Pelobacter;Pelobacter carbinolicus;Pelobacter carbinolicus DSM 2380;338963		ABA88973.1,ABA89102.1					ABA87683.1,ABA88144.1		IS2_2(ABA89102.1),MisS_2(ABA89101.2),MisU_4(ABA89100.1)//IS2_1(ABA88973.1)					Rrf2-others_1(ABA87683.1)//Rrf2-others_2(ABA88144.1)
Bacteria;Gracilicutes;Proteobacteria;Deltaproteobacteria/Oligoflexia/Dadabacteria/Thermodesulfobacteria;Desulfuromonadales;Geobacteraceae;Geobacter;Geobacter sulfurreducens;Geobacter sulfurreducens PCA;243231		AAR34721.1,AAR33865.1,AAR35944.1					AAR35013.2		IS2_3(AAR35944.1),MisS_2(AAR35943.1)//IS2_2(AAR34721.1)//IS2_1(AAR33865.1)					Rrf2-others_1(AAR35013.2)
Bacteria;Gracilicutes;Proteobacteria;Deltaproteobacteria/Oligoflexia/Dadabacteria/Thermodesulfobacteria;Myxococcales;Anaeromyxobacteraceae;Anaeromyxobacter;Anaeromyxobacter dehalogenans;Anaeromyxobacter dehalogenans 2CP-C;290397						ABC80617.1	ABC82353.1						IS6_1(ABC80617.1),SufB_1(ABC80618.1),SufC_1(ABC80619.1),SufD_1(ABC80620.1),SufS_1(ABC80621.1),SufT_2(ABC80623.1),SufU_1(ABC80622.1)	Rrf2-others_1(ABC82353.1)
Bacteria;Gracilicutes;Proteobacteria;Deltaproteobacteria/Oligoflexia/Dadabacteria/Thermodesulfobacteria;Silvanigrellales;Silvanigrellaceae;Silvanigrella;Silvanigrella aquatica;Silvanigrella aquatica;1915309
Bacteria;Gracilicutes;Proteobacteria;Epsilonproteobacteria;Campylobacterales;Campylobacteraceae;Campylobacter;Campylobacter jejuni;Campylobacter jejuni subsp. jejuni NCTC 11168 = ATCC 700819;192222							CAL35005.1							Rrf2-others_1(CAL35005.1)
Bacteria;Gracilicutes;Proteobacteria;Epsilonproteobacteria;Campylobacterales;Helicobacteraceae;Helicobacter;Helicobacter pylori;Helicobacter pylori 26695;85962
Bacteria;Gracilicutes;Proteobacteria;Epsilonproteobacteria;Campylobacterales;Helicobacteraceae;Sulfurimonas;Sulfurimonas denitrificans;Sulfurimonas denitrificans DSM 1251;326298		ABB43433.1					ABB44004.1		IS2_1(ABB43433.1)					Rrf2-others_1(ABB44004.1)
Bacteria;Gracilicutes;Proteobacteria;Epsilonproteobacteria;Campylobacterales;Helicobacteraceae;Wolinella;Wolinella succinogenes;Wolinella succinogenes DSM 1740;273121		CAE09817.1							IS2_1(CAE09817.1)
Bacteria;Gracilicutes;Proteobacteria;Epsilonproteobacteria;NA;NA;Nitratiruptor;Nitratiruptor sp.;Nitratiruptor sp. SB155-2;387092		BAF69876.1					BAF70235.1		IS2_1(BAF69876.1)					Rrf2-others_1(BAF70235.1)
Bacteria;Gracilicutes;Proteobacteria;Gammaproteobacteria;Enterobacterales;Enterobacteriaceae;Escherichia;Escherichia coli;Escherichia coli K-12;83333	AIZ52349.1						AIZ53999.1	ATC-II_2(AIZ52346.1),Fdx_1(AIZ52343.1),HscA_1(AIZ52344.1),HscB_1(AIZ52345.1),IS1_1(AIZ52349.1),IscS_1(AIZ52348.1),IscU_1(AIZ52347.1),IscX_1(AIZ52342.1)						Rrf2-others_1(AIZ53999.1)
Bacteria;Gracilicutes;Proteobacteria;Gammaproteobacteria;Enterobacterales;Pectobacteriaceae;Pectobacterium;Pectobacterium atrosepticum;Pectobacterium atrosepticum SCRI1043;218491	CAG76136.1						CAG76521.1	ATC-II_2(CAG76133.1),Fdx_1(CAG76130.1),HscA_1(CAG76131.1),HscB_1(CAG76132.1),IS1_1(CAG76136.1),IscS_1(CAG76135.1),IscU_1(CAG76134.1),IscX_1(CAG76129.1)						Rrf2-others_1(CAG76521.1)
Bacteria;Gracilicutes;Proteobacteria;Gammaproteobacteria;Pasteurellales;Pasteurellaceae;Haemophilus;Haemophilus influenzae;Haemophilus influenzae Rd KW20;71421	AAC22037.1							ATC-II_1(AAC22033.1),Fdx_1(AAC22030.1),HscA_1(AAC22031.1),HscB_1(AAC22032.1),IS1_1(AAC22037.1),IscS_1(AAC22035.1),IscU_1(AAC22034.1),IscX_1(AAC22029.1)
Bacteria;Gracilicutes;Proteobacteria;Gammaproteobacteria;Pasteurellales;Pasteurellaceae;Pasteurella;Pasteurella multocida;Pasteurella multocida subsp. multocida str. Pm70;272843	AAK02401.1							ATC-II_1(AAK02404.1),Fdx_1(AAK02407.1),HscA_1(AAK02406.1),HscB_1(AAK02405.1),IS1_1(AAK02401.1),IscS_1(AAK02402.1),IscU_1(AAK02403.1)
Bacteria;Gracilicutes;Proteobacteria;Gammaproteobacteria;Vibrionales;Vibrionaceae;Vibrio;Vibrio cholerae;Vibrio cholerae O1 biovar El Tor str. N16961;243277	AAF93912.1							ATC-II_1(AAF93915.1),Fdx_1(AAF93918.1),HscA_1(AAF93917.1),HscB_1(AAF93916.1),IS1_1(AAF93912.1),IscS_1(AAF93913.1),IscU_1(AAF93914.1),IscX_1(AAF93919.1)
Bacteria;Gracilicutes;Proteobacteria;Lambdaproteobacteria;NA;NA;Candidatus Lambdaproteobacteria;Candidatus Lambdaproteobacteria bacterium;Candidatus Lambdaproteobacteria bacterium RIFOXYD2_FULL_56_26;1817773		OGH05096.1,OGH00706.1				OGH00230.1			IS2_1(OGH05096.1)//IS2_2(OGH00706.1)				ATC-II_1(OGH00227.1),HscA_1(OGH00225.1),HscB_1(OGH00226.1),IS6_1(OGH00230.1),IscS_1(OGH00229.1),IscU_1(OGH00228.1)
Bacteria;Gracilicutes;Proteobacteria;Lambdaproteobacteria;NA;NA;Candidatus Lambdaproteobacteria;Candidatus Lambdaproteobacteria bacterium;Candidatus Lambdaproteobacteria bacterium;2035771		PDZZ01000288.1_1				PDZZ01000480.1_4,PDZZ01000040.1_26	PDZZ01000059.1_9,PDZZ01000121.1_9		IS2_1(PDZZ01000288.1_1)				HscA_1(PDZZ01000040.1_22),HscB_1(PDZZ01000040.1_23),IS6_1(PDZZ01000040.1_26),IscS_1(PDZZ01000040.1_25),IscU_1(PDZZ01000040.1_24)//HscB_2(PDZZ01000480.1_1),IS6_2(PDZZ01000480.1_4),IscS_2(PDZZ01000480.1_3),IscU_2(PDZZ01000480.1_2)	Rrf2-others_2(PDZZ01000121.1_9)//Rrf2-others_1(PDZZ01000059.1_9)
Bacteria;Gracilicutes;Proteobacteria;Zetaproteobacteria;Mariprofundales;Mariprofundaceae;Mariprofundus;Mariprofundus aestuarium;Mariprofundus aestuarium;1921086	ATX80539.1					ATX78547.1	ATX80750.1	ATC-II_1(ATX80537.1),IS1_1(ATX80539.1)					IS6_1(ATX78547.1),SufB_1(ATX78546.1),SufC_1(ATX78545.1),SufD_1(ATX78544.1),SufS_1(ATX78543.1),SufT_1(ATX78541.1),SufU_1(ATX78542.1)	Rrf2-others_1(ATX80750.1)
Bacteria;Gracilicutes;Proteobacteria;Zetaproteobacteria;Mariprofundales;Mariprofundaceae;Mariprofundus;Mariprofundus ferrinatatus;Mariprofundus ferrinatatus;1921087	ATX81171.1					ATX80935.1		ATC-II_1(ATX81173.1),IS1_1(ATX81171.1)					IS6_1(ATX80935.1),SufB_1(ATX80936.1),SufC_1(ATX80937.1),SufD_1(ATX80938.1),SufS_1(ATX80939.1),SufT_1(ATX80941.1),SufU_1(ATX80940.1)
Bacteria;Gracilicutes;Proteobacteria;Zetaproteobacteria;NA;NA;Ghiorsea;Ghiorsea bivora;Ghiorsea bivora;1485545	JQLW01000001.1_13					JQLW01000008.1_172	JQLW01000005.1_68	IS1_1(JQLW01000001.1_13)					IS6_1(JQLW01000008.1_172),SufB_1(JQLW01000008.1_171),SufC_1(JQLW01000008.1_170),SufD_1(JQLW01000008.1_169),SufS_1(JQLW01000008.1_168),SufT_1(JQLW01000008.1_166),SufU_1(JQLW01000008.1_167)	Rrf2-others_1(JQLW01000005.1_68)
Bacteria;Gracilicutes;Proteobacteria;Zetaproteobacteria;NA;NA;zeta;zeta proteobacterium;zeta proteobacterium SCGC AB-137-C09;1131284	KB900872.1_46							IS1_1(KB900872.1_46)
Bacteria;Gracilicutes;Proteobacteria;Zetaproteobacteria;NA;NA;Zetaproteobacteria;Zetaproteobacteria bacterium;Zetaproteobacteria bacterium CG06_land_8_20_14_3_00_59_53;1974123	PIU71049.1					PIU70103.1	PIU69983.1	ATC-II_1(PIU71059.1),IS1_1(PIU71049.1)					IS6_1(PIU70103.1),SufB_1(PIU70102.1),SufC_1(PIU70113.1),SufD_1(PIU70101.1),SufS_1(PIU70100.1),SufT_1(PIU70098.1),SufU_1(PIU70099.1)	Rrf2-others_1(PIU69983.1)
Bacteria;Gracilicutes;Raymondbacteria/Fibrobacteres;Fibrobacteria;Fibrobacterales;Fibrobacteraceae;Fibrobacter;Fibrobacter succinogenes;Fibrobacter succinogenes subsp. succinogenes S85;59374		ACX74507.1							IS2_1(ACX74507.1)
Bacteria;Gracilicutes;Raymondbacteria/Fibrobacteres;Fibrobacteria;Fibrobacterales;NA;Fibrobacterales;Fibrobacterales bacterium;Fibrobacterales bacterium Fibro_02;1674900		LVAE01000091.1_36					LVAE01000069.1_14		IS2_1(LVAE01000091.1_36)					Rrf2-others_1(LVAE01000069.1_14)
Bacteria;Gracilicutes;Raymondbacteria/Fibrobacteres;Fibrobacteria;Fibromonadales;Fibromonadaceae;Candidatus Fibromonas;Candidatus Fibromonas termitidis;Candidatus Fibromonas termitidis;1704279
Bacteria;Gracilicutes;Raymondbacteria/Fibrobacteres;Fibrobacteria;NA;NA;Fibrobacteria;Fibrobacteria bacterium;Fibrobacteria bacterium GUT307;1704281
Bacteria;Gracilicutes;Raymondbacteria/Fibrobacteres;NA;NA;NA;Fibrobacteres;Fibrobacteres bacterium;Fibrobacteres bacterium CG2_30_45_31;1805149		OIP49512.1,OIP49511.1,OIP52685.1							IS2_1(OIP52685.1)//IS2_2(OIP49511.1),IS2_3(OIP49512.1)
Bacteria;Gracilicutes;Raymondbacteria/Fibrobacteres;NA;NA;NA;Raymondbacteria;Candidatus Raymondbacteria bacterium;Candidatus Raymondbacteria bacterium RifOxyA12_full_50_37;1817884		OGJ86698.1							IS2_1(OGJ86698.1)
Bacteria;Gracilicutes;Rhodothermaeota;Rhodothermia;Rhodothermales;Rubricoccaceae;Rubricoccus;Rubricoccus marinus;Rubricoccus marinus;716817
Bacteria;Gracilicutes;Rhodothermaeota;Rhodothermia;Rhodothermales;Rubricoccaceae;Rubrivirga;Rubrivirga marina;Rubrivirga marina;1196024
Bacteria;Gracilicutes;Rhodothermaeota;Rhodothermia;Rhodothermales;Rubricoccaceae;Rubrivirga;Rubrivirga sp.;Rubrivirga sp. SAORIC476;1961794
Bacteria;Gracilicutes;Rhodothermaeota;Rhodothermia;Rhodothermales;Salinibacteraceae;Salinivenus;Salinivenus lutea;Salinivenus lutea;890426							NCRC01000024.1_58,NCRC01000044.1_1							Rrf2-others_1(NCRC01000024.1_58)//Rrf2-others_2(NCRC01000044.1_1)
Bacteria;Gracilicutes;Rokubacteria;NA;NA;NA;Rokubacteria;Candidatus Rokubacteria bacterium;Candidatus Rokubacteria bacterium 13_2_20CM_69_15_1;1805372		OLB05252.1				OLB08877.1			IS2_1(OLB05252.1)				ATC-II_2(OLB08879.1),Fdx_1(OLB08882.1),HscA_1(OLB08881.1),HscB_1(OLB08880.1),IS6_1(OLB08877.1),IscS_1(OLB08911.1),IscU_1(OLB08878.1),IscX_1(OLB08912.1),MisS_2(OLB08886.1),MisU_1(OLB08887.1)
Bacteria;Gracilicutes;Rokubacteria;NA;NA;NA;Rokubacteria;Candidatus Rokubacteria bacterium;Candidatus Rokubacteria bacterium GWA2_70_23;1802095		OGK81466.1				OGK81798.1	OGK82542.1,OGK75942.1,OGK75315.1		IS2_1(OGK81466.1)				ATC-II_1(OGK81801.1),Fdx_1(OGK81804.1),HscA_1(OGK81803.1),HscB_1(OGK81802.1),IS6_1(OGK81798.1),IscS_1(OGK81799.1),IscU_1(OGK81800.1),IscX_1(OGK81805.1),MisS_1(OGK81809.1),MisU_1(OGK81815.1)	Rrf2-others_2(OGK75942.1)//Rrf2-others_3(OGK75315.1)//Rrf2-others_1(OGK82542.1)
Bacteria;Gracilicutes;Rokubacteria;NA;NA;NA;Rokubacteria;Candidatus Rokubacteria bacterium;Candidatus Rokubacteria bacterium RIFCSPHIGHO2_12_FULL_73_22;1802103		OGK98879.1				OGL02837.1			IS2_1(OGK98879.1)				ATC-II_2(OGL02840.1),Fdx_1(OGL02842.1),HscA_1(OGL02841.1),IS6_1(OGL02837.1),IscS_1(OGL02838.1),IscU_1(OGL02839.1),IscX_1(OGL02856.1),MisS_1(OGL02846.1),MisU_1(OGL02847.1)
Bacteria;Gracilicutes;Schekmanbacteria;NA;NA;NA;Schekmanbacteria;Candidatus Schekmanbacteria bacterium;Candidatus Schekmanbacteria bacterium RBG_16_38_10;1817879							OGL45307.1							Rrf2-others_1(OGL45307.1)
Bacteria;Gracilicutes;Schekmanbacteria;NA;NA;NA;Schekmanbacteria;Candidatus Schekmanbacteria bacterium;Candidatus Schekmanbacteria bacterium RIFCSPHIGHO2_02_FULL_38_11;1817881		OGL52417.1					OGL52275.1		IS2_1(OGL52417.1),MisS_2(OGL52418.1)					Rrf2-others_1(OGL52275.1)
Bacteria;Gracilicutes;Schekmanbacteria;NA;NA;NA;Schekmanbacteria;Candidatus Schekmanbacteria bacterium;Candidatus Schekmanbacteria bacterium;2419984							RMF92512.1							Rrf2-others_1(RMF92512.1)
Bacteria;Gracilicutes;Spirochaetes;Spirochaetia;Brachyspirales;Brachyspiraceae;Brachyspira;Brachyspira hyodysenteriae;Brachyspira hyodysenteriae WA1;565034							ACN82651.1,ACN84923.1							Rrf2-others_1(ACN82651.1)//Rrf2-others_2(ACN84923.1)
Bacteria;Gracilicutes;Spirochaetes;Spirochaetia;Leptospirales;Leptospiraceae;Leptospira;Leptospira interrogans;Leptospira interrogans serovar Lai str. 56601;189518							AAN49927.1							Rrf2-others_1(AAN49927.1)
Bacteria;Gracilicutes;Spirochaetes;Spirochaetia;Spirochaetales;Borreliaceae;Borrelia;Borrelia duttonii;Borrelia duttonii Ly;412419
Bacteria;Gracilicutes;Spirochaetes;Spirochaetia;Spirochaetales;Borreliaceae;Borreliella;Borreliella bavariensis;Borreliella bavariensis PBi;290434
Bacteria;Gracilicutes;Spirochaetes;Spirochaetia;Spirochaetales;Spirochaetaceae;Treponema;Treponema pallidum;Treponema pallidum subsp. pallidum str. Nichols;243276
Bacteria;Gracilicutes;Sumerlaeota;Candidatus Sumerlaeia;Candidatus Sumerlaeales;Candidatus Sumerlaeaceae;Candidatus Sumerlaea;Candidatus Sumerlaea chitinovorans;Candidatus Sumerlaea chitinovorans;2250252		AXA35198.1				AXA35255.1	AXA34800.1,AXA37138.1,AXA36907.1		IS2_1(AXA35198.1)				IS6_1(AXA35255.1),SufB_1(AXA35256.1),SufC_1(AXA35257.1),SufD_1(AXA35258.1),SufS_1(AXA35259.1),SufT_1(AXA35261.1),SufU_1(AXA35260.1)	Rrf2-others_1(AXA34800.1)//Rrf2-others_2(AXA36907.1)//Rrf2-others_3(AXA37138.1)
Bacteria;Gracilicutes;Sumerlaeota;NA;NA;NA;BRC1;BRC1 bacterium;BRC1 bacterium SCGC AAA252-M09;910028
Bacteria;Gracilicutes;Sumerlaeota;NA;NA;NA;candidate division;candidate division BRC1;candidate division BRC1 bacterium HGW-BRC1-1;2013722		PKO14280.1				PKO16446.1	PKO19458.1,PKO15531.1		IS2_1(PKO14280.1)				IS6_1(PKO16446.1),SufB_1(PKO16445.1),SufC_1(PKO16444.1),SufD_1(PKO16443.1),SufS_1(PKO16442.1),SufT_1(PKO16440.1),SufU_1(PKO16441.1)	Rrf2-others_1(PKO15531.1)//Rrf2-others_2(PKO19458.1)
Bacteria;Gracilicutes;Tectomicrobia/Nitrospinae;NA;NA;NA;Nitrospinae;Nitrospinae bacterium;Nitrospinae bacterium CG11_big_fil_rev_8_21_14_0_20_45_15;1974048							PIQ99015.1							Rrf2-others_1(PIQ99015.1)
Bacteria;Gracilicutes;Tectomicrobia/Nitrospinae;NA;NA;NA;Nitrospinae;Nitrospinae bacterium;Nitrospinae bacterium RIFCSPLOWO2_02_39_17;1801684		OGW02651.1,OGW01429.1					OGW01984.1		IS2_1(OGW02651.1)//IS2_2(OGW01429.1)					Rrf2-others_1(OGW01984.1),SufC_1(OGW01983.1)
Bacteria;Gracilicutes;Tectomicrobia/Nitrospinae;NA;NA;NA;Tectomicrobia;Candidatus Tectomicrobia bacterium;Candidatus Tectomicrobia bacterium RIFCSPLOWO2_02_FULL_70_19;1802342		OGL61110.1				OGL61406.1	OGL58615.1,OGL61578.1,OGL61543.1		IS2_1(OGL61110.1)				ATC-II_1(OGL61408.1),Fdx_1(OGL61411.1),HscA_1(OGL61410.1),HscB_1(OGL61409.1),IS6_1(OGL61406.1),IscS_1(OGL61418.1),IscU_1(OGL61407.1),IscX_1(OGL61412.1)	Rrf2-others_2(OGL61578.1)//Rrf2-others_3(OGL58615.1)//Rrf2-others_1(OGL61543.1)
Bacteria;Gracilicutes;Tectomicrobia/Nitrospinae;Nitrospinia;Nitrospinales;Nitrospinaceae;Nitrospina;Nitrospina gracilis;Nitrospina gracilis 3/211;1266370
Bacteria;Gracilicutes;Tectomicrobia/Nitrospinae;Nitrospinia;Nitrospinales;Nitrospinaceae;Nitrospina;Nitrospina sp.;Nitrospina sp. UBA6727;1946980
Bacteria;Gracilicutes;Verrucomicrobia;Methylacidiphilae;Methylacidiphilales;Methylacidiphilaceae;Methylacidiphilum;Methylacidiphilum infernorum;Methylacidiphilum infernorum V4;481448		ACD84165.1							IS2_1(ACD84165.1)
Bacteria;Gracilicutes;Verrucomicrobia;NA;NA;NA;Verrucomicrobia;Verrucomicrobia bacterium;Verrucomicrobia bacterium IMCC26134;1637999		AKC83428.1,AKC81904.1							IS2_1(AKC81904.1)//IS2_2(AKC83428.1)
Bacteria;Gracilicutes;Verrucomicrobia;Opitutae;Opitutales;Opitutaceae;Opitutus;Opitutus terrae;Opitutus terrae PB90-1;452637		ACB75710.1,ACB75342.1					ACB74870.1		IS2_1(ACB75342.1)//IS2_2(ACB75710.1)					Rrf2-others_1(ACB74870.1)
Bacteria;Gracilicutes;Verrucomicrobia;Spartobacteria;NA;NA;Candidatus Xiphinematobacter;Candidatus Xiphinematobacter sp.;Candidatus Xiphinematobacter sp. Idaho Grape;1704307
Bacteria;Gracilicutes;Verrucomicrobia;Verrucomicrobiae;Verrucomicrobiales;Akkermansiaceae;Akkermansia;Akkermansia muciniphila;Akkermansia muciniphila ATCC BAA-835;349741		ACD05822.1							IS2_1(ACD05822.1)
Bacteria;Gracilicutes;WOR-3;NA;NA;NA;candidate division;candidate division bacterium;candidate division bacterium WOR-3 4484_18;2020626
Bacteria;Gracilicutes;WOR-3;NA;NA;NA;candidate division;WOR-3;candidate division WOR-3 bacterium JGI_Cruoil_03_44_89;1973748		OYD15040.1,OYD17533.1							IS2_2(OYD15040.1),MisS_3(OYD15041.1),MisU_3(OYD15042.1)//IS2_1(OYD17533.1)
Bacteria;Gracilicutes;WOR-3;NA;NA;NA;candidate division;WOR-3;candidate division WOR-3 bacterium JGI_Cruoil_03_51_56;1973747		OYD15314.1,OYD16806.1							IS2_2(OYD15314.1)//IS2_1(OYD16806.1)
Bacteria;Gracilicutes;WOR-3;NA;NA;NA;candidate division;WOR-3;candidate division WOR-3 bacterium RBG_13_43_14;1802590		OGC43800.1,OGC40048.1							IS2_2(OGC40048.1)//IS2_1(OGC43800.1)
Bacteria;Gracilicutes;WOR-3;NA;NA;NA;candidate division;WOR-3;candidate division WOR-3 bacterium;2052148							PMBB01000298.1_4							Rrf2-others_1(PMBB01000298.1_4)
Bacteria;Gracilicutes;Zixibacteria;NA;NA;NA;candidate division;Zixibacteria;candidate division Zixibacteria bacterium HGW-Zixibacteria-1;2013855		PKK84284.1,PKK82496.1	PKK83159.1				PKK84938.1,PKK84468.1		IS2_1(PKK84284.1)//IS2_2(PKK82496.1)	IS3_1(PKK83159.1),SufB_1(PKK83157.1),SufC_1(PKK83158.1),SufD_1(PKK83156.1),SufS_1(PKK83154.1),SufT_1(PKK83152.1),SufU_1(PKK83153.1)				Rrf2-others_2(PKK84468.1)//Rrf2-others_1(PKK84938.1)
Bacteria;Gracilicutes;Zixibacteria;NA;NA;NA;candidate division;Zixibacteria;candidate division Zixibacteria bacterium RBG_16_48_11;1802785			OGC88810.1				OGC90344.1,OGC90720.1			IS3_1(OGC88810.1),SufC_1(OGC88814.1),SufD_1(OGC88811.1),SufS_1(OGC88815.1),SufU_1(OGC88813.1)				Rrf2-others_1(OGC90720.1)//Rrf2-others_2(OGC90344.1)
Bacteria;Gracilicutes;Zixibacteria;NA;NA;NA;candidate division;Zixibacteria;candidate division Zixibacteria bacterium RBG_16_53_22;1802787			OGC90787.1				OGC89467.1,OGC91178.1,OGC91283.1,OGC93713.1,OGC91284.1,OGC95091.1,OGC90762.1			IS3_1(OGC90787.1),SufB_1(OGC90789.1),SufC_1(OGC90788.1),SufD_1(OGC90790.1),SufS_1(OGC90792.1),SufT_2(OGC90794.1),SufU_1(OGC90793.1)				Rrf2-others_5(OGC91178.1)//Rrf2-others_3(OGC91283.1),Rrf2-others_4(OGC91284.1)//Rrf2-others_6(OGC90762.1)//MisS_2(OGC89468.1),MisU_1(OGC89469.1),Rrf2-others_7(OGC89467.1)//Rrf2-others_2(OGC93713.1)//Rrf2-others_1(OGC95091.1)
Bacteria;Gracilicutes;Zixibacteria;NA;NA;NA;candidate division;Zixibacteria;candidate division Zixibacteria bacterium RBG_19FT_COMBO_42_43;1802788			OGC86368.1				OGC85248.1,OGC83590.1			ATC-II_1(OGC86375.1),IS3_1(OGC86368.1),SufB_1(OGC86397.1),SufC_1(OGC86369.1),SufD_1(OGC86370.1),SufS_1(OGC86372.1),SufT_1(OGC86374.1),SufU_1(OGC86373.1)				Rrf2-others_2(OGC83590.1)//Rrf2-others_1(OGC85248.1)
Archaea;Methanotecta;Archaeoglobales;Archaeoglobales;Archaeoglobales;Archaeoglobales;Archaeoglobales;Archaeoglobales;Archaeoglobales archaeon;2250258
Archaea;Methanotecta;Archaeoglobales;Archaeoglobales;Archaeoglobales;Archaeoglobales;Archaeoglobales;Archaeoglobales;Archaeoglobus fulgidus DSM 4304;224325
Archaea;Methanotecta;Archaeoglobales;Archaeoglobales;Archaeoglobales;Archaeoglobales;Archaeoglobales;Archaeoglobales;Ferroglobus placidus DSM 10642;589924
Archaea;Methanotecta;Archaeoglobales;Archaeoglobales;Archaeoglobales;Archaeoglobales;Archaeoglobales;Archaeoglobales;Geoglobus acetivorans;565033
Archaea;Methanotecta;Halobacteria;Halobacteria;Halobacteria;Halobacteria;Halobacteria;Halobacteria;Haloarcula marismortui ATCC 43049;272569
Archaea;Methanotecta;Halobacteria;Halobacteria;Halobacteria;Halobacteria;Halobacteria;Halobacteria;Halobacterium salinarum R1;478009
Archaea;Methanotecta;Halobacteria;Halobacteria;Halobacteria;Halobacteria;Halobacteria;Halobacteria;Haloferax volcanii DS2;309800							ADE01941.1							Rrf2-others_1(ADE01941.1)
Archaea;Methanotecta;Halobacteria;Halobacteria;Halobacteria;Halobacteria;Halobacteria;Halobacteria;Natronomonas pharaonis DSM 2160;348780
Archaea;Methanotecta;Methanocellales;Methanocellales;Methanocellales;Methanocellales;Methanocellales;Methanocellales;Methanocella arvoryzae MRE50;351160
Archaea;Methanotecta;Methanocellales;Methanocellales;Methanocellales;Methanocellales;Methanocellales;Methanocellales;Methanocella conradii HZ254;1041930
Archaea;Methanotecta;Methanocellales;Methanocellales;Methanocellales;Methanocellales;Methanocellales;Methanocellales;Methanocella paludicola SANAE;304371
Archaea;Methanotecta;Methanomicrobiales;Methanomicrobiales;Methanomicrobiales;Methanomicrobiales;Methanomicrobiales;Methanomicrobiales;Methanocorpusculum labreanum Z;410358
Archaea;Methanotecta;Methanomicrobiales;Methanomicrobiales;Methanomicrobiales;Methanomicrobiales;Methanomicrobiales;Methanomicrobiales;Methanoculleus marisnigri JR1;368407
Archaea;Methanotecta;Methanomicrobiales;Methanomicrobiales;Methanomicrobiales;Methanomicrobiales;Methanomicrobiales;Methanomicrobiales;Methanoregula boonei 6A8;456442
Archaea;Methanotecta;Methanomicrobiales;Methanomicrobiales;Methanomicrobiales;Methanomicrobiales;Methanomicrobiales;Methanomicrobiales;Methanospirillum hungatei JF-1;323259
Archaea;Methanotecta;Methanonatronarchaea;Methanonatronarchaea;Methanonatronarchaea;Methanonatronarchaea;Methanonatronarchaea;Methanonatronarchaea;Candidatus Methanohalarchaeum thermophilum;1903181
Archaea;Methanotecta;Methanonatronarchaea;Methanonatronarchaea;Methanonatronarchaea;Methanonatronarchaea;Methanonatronarchaea;Methanonatronarchaea;Methanonatronarchaeia archaeon;2099682
Archaea;Methanotecta;Methanonatronarchaea;Methanonatronarchaea;Methanonatronarchaea;Methanonatronarchaea;Methanonatronarchaea;Methanonatronarchaea;Methanonatronarchaeum thermophilum;1927129
Archaea;Methanotecta;Methanophagales;Methanophagales;Methanophagales;Methanophagales;Methanophagales;Methanophagales;ANME-1 cluster archaeon ex4572_4;2011131
Archaea;Methanotecta;Methanophagales;Methanophagales;Methanophagales;Methanophagales;Methanophagales;Methanophagales;Methanomicrobiales archaeon;2184052
Archaea;Methanotecta;Methanosarcinales;Methanosarcinales;Methanosarcinales;Methanosarcinales;Methanosarcinales;Methanosarcinales;Methanococcoides burtonii DSM 6242;259564
Archaea;Methanotecta;Methanosarcinales;Methanosarcinales;Methanosarcinales;Methanosarcinales;Methanosarcinales;Methanosarcinales;Methanohalophilus mahii DSM 5219;547558
Archaea;Methanotecta;Methanosarcinales;Methanosarcinales;Methanosarcinales;Methanosarcinales;Methanosarcinales;Methanosarcinales;Methanosarcina acetivorans C2A;188937
Archaea;Methanotecta;Methanosarcinales;Methanosarcinales;Methanosarcinales;Methanosarcinales;Methanosarcinales;Methanosarcinales;Methanothrix thermoacetophila PT;349307
Archaea;Methanotecta;Syntrophoarchaeales;Syntrophoarchaeales;Syntrophoarchaeales;Syntrophoarchaeales;Syntrophoarchaeales;Syntrophoarchaeales;Candidatus Syntrophoarchaeum butanivorans;1839936
Archaea;Methanotecta;Syntrophoarchaeales;Syntrophoarchaeales;Syntrophoarchaeales;Syntrophoarchaeales;Syntrophoarchaeales;Syntrophoarchaeales;Candidatus Syntrophoarchaeum caldarius;1838285
Bacteria;NA;Fusobacteria;Fusobacteriia;Fusobacteriales;Fusobacteriaceae;Fusobacterium;Fusobacterium nucleatum;Fusobacterium nucleatum subsp. nucleatum ATCC 25586;190304		AAL95412.1					AAL95289.1,AAL95089.1		IS2_1(AAL95412.1)					Rrf2-others_1(AAL95089.1)//Rrf2-others_2(AAL95289.1)
Bacteria;NA;Fusobacteria;Fusobacteriia;Fusobacteriales;Fusobacteriaceae;Ilyobacter;Ilyobacter polytropus;Ilyobacter polytropus DSM 2926;572544		ADO83497.1,ADO84187.1					ADO81878.1		IS2_2(ADO84187.1)//IS2_1(ADO83497.1)					Rrf2-others_1(ADO81878.1)
Bacteria;NA;Fusobacteria;Fusobacteriia;Fusobacteriales;Leptotrichiaceae;Leptotrichia;Leptotrichia buccalis;Leptotrichia buccalis C-1013-b;523794
Bacteria;NA;Fusobacteria;Fusobacteriia;Fusobacteriales;Leptotrichiaceae;Sebaldella;Sebaldella termitidis;Sebaldella termitidis ATCC 33386;526218		ACZ08402.1					ACZ07555.1,ACZ10448.1		IS2_1(ACZ08402.1)					Rrf2-others_1(ACZ07555.1)//Rrf2-others_2(ACZ10448.1)
Bacteria;NA;Fusobacteria;Fusobacteriia;Fusobacteriales;Leptotrichiaceae;Streptobacillus;Streptobacillus moniliformis;Streptobacillus moniliformis DSM 12112;519441
Archaea;NA;Hydrothermarchaea;Hydrothermarchaea;Hydrothermarchaea;Hydrothermarchaea;Hydrothermarchaea;Hydrothermarchaea;Candidatus Hydrothermarchaeota archaeon JdFR-16;1935127
Archaea;NA;Hydrothermarchaea;Hydrothermarchaea;Hydrothermarchaea;Hydrothermarchaea;Hydrothermarchaea;Hydrothermarchaea;Candidatus Hydrothermarchaeota archaeon JdFR-17;1935128
Archaea;NA;Hydrothermarchaea;Hydrothermarchaea;Hydrothermarchaea;Hydrothermarchaea;Hydrothermarchaea;Hydrothermarchaea;Candidatus Hydrothermarchaeota archaeon JdFR-18;1935129
Archaea;NA;Hydrothermarchaea;Hydrothermarchaea;Hydrothermarchaea;Hydrothermarchaea;Hydrothermarchaea;Hydrothermarchaea;Candidatus Hydrothermarchaeota archaeon;2250275
Archaea;NA;Methanobacteriales;Methanobacteriales;Methanobacteriales;Methanobacteriales;Methanobacteriales;Methanobacteriales;Methanobrevibacter smithii ATCC 35061;420247
Archaea;NA;Methanobacteriales;Methanobacteriales;Methanobacteriales;Methanobacteriales;Methanobacteriales;Methanobacteriales;Methanosphaera stadtmanae DSM 3091;339860
Archaea;NA;Methanobacteriales;Methanobacteriales;Methanobacteriales;Methanobacteriales;Methanobacteriales;Methanobacteriales;Methanothermobacter thermautotrophicus str. Delta H;187420
Archaea;NA;Methanobacteriales;Methanobacteriales;Methanobacteriales;Methanobacteriales;Methanobacteriales;Methanobacteriales;Methanothermus fervidus DSM 2088;523846
Archaea;NA;Methanococcales;Methanococcales;Methanococcales;Methanococcales;Methanococcales;Methanococcales;Methanocaldococcus jannaschii DSM 2661;243232
Archaea;NA;Methanococcales;Methanococcales;Methanococcales;Methanococcales;Methanococcales;Methanococcales;Methanococcus maripaludis S2;267377
Archaea;NA;Methanococcales;Methanococcales;Methanococcales;Methanococcales;Methanococcales;Methanococcales;Methanothermococcus okinawensis IH1;647113
Archaea;NA;Methanococcales;Methanococcales;Methanococcales;Methanococcales;Methanococcales;Methanococcales;Methanotorris igneus Kol 5;880724
Archaea;NA;Methanopyrales;Methanopyrales;Methanopyrales;Methanopyrales;Methanopyrales;Methanopyrales;Methanopyrus kandleri AV19;190192
Archaea;NA;Methanopyrales;Methanopyrales;Methanopyrales;Methanopyrales;Methanopyrales;Methanopyrales;Methanopyrus sp. KOL6;1937004
Archaea;Stygia;Hadesarchaea;Hadesarchaea;Hadesarchaea;Hadesarchaea;Hadesarchaea;Hadesarchaea;Hadesarchaea archaeon CG08_land_8_20_14_0_20_51_8;1975561
Archaea;Stygia;Hadesarchaea;Hadesarchaea;Hadesarchaea;Hadesarchaea;Hadesarchaea;Hadesarchaea;Hadesarchaea archaeon DG-33-1;1775755
Archaea;Stygia;Hadesarchaea;Hadesarchaea;Hadesarchaea;Hadesarchaea;Hadesarchaea;Hadesarchaea;Hadesarchaea archaeon DG-33;1775754
Archaea;Stygia;Hadesarchaea;Hadesarchaea;Hadesarchaea;Hadesarchaea;Hadesarchaea;Hadesarchaea;Hadesarchaea archaeon;2250276
Archaea;Stygia;Persephonarchaea;Persephonarchaea;Persephonarchaea;Persephonarchaea;Persephonarchaea;Persephonarchaea;candidate divison MSBL1 archaeon SCGC-AAA259A05;1698259
Archaea;Stygia;Persephonarchaea;Persephonarchaea;Persephonarchaea;Persephonarchaea;Persephonarchaea;Persephonarchaea;candidate divison MSBL1 archaeon SCGC-AAA259D14;1698261
Archaea;Stygia;Persephonarchaea;Persephonarchaea;Persephonarchaea;Persephonarchaea;Persephonarchaea;Persephonarchaea;candidate divison MSBL1 archaeon SCGC-AAA259E19;1698264
Archaea;Stygia;Persephonarchaea;Persephonarchaea;Persephonarchaea;Persephonarchaea;Persephonarchaea;Persephonarchaea;candidate divison MSBL1 archaeon SCGC-AAA259J03;1698269
Archaea;TACK;Aigarchaeota;Aigarchaeota;Aigarchaeota;Aigarchaeota;Aigarchaeota;Aigarchaeota;Aigarchaeota archaeon JGI 0000001-H6;1052841
Archaea;TACK;Aigarchaeota;Aigarchaeota;Aigarchaeota;Aigarchaeota;Aigarchaeota;Aigarchaeota;Aigarchaeota archaeon JGI 0000106-J15;1130285
Archaea;TACK;Aigarchaeota;Aigarchaeota;Aigarchaeota;Aigarchaeota;Aigarchaeota;Aigarchaeota;Aigarchaeota archaeon NZ13_MG1;1980982
Archaea;TACK;Aigarchaeota;Aigarchaeota;Aigarchaeota;Aigarchaeota;Aigarchaeota;Aigarchaeota;Candidatus Caldiarchaeum subterraneum;311458
Archaea;TACK;Bathyarchaeota;Bathyarchaeota;Bathyarchaeota;Bathyarchaeota;Bathyarchaeota;Bathyarchaeota;Candidatus Bathyarchaeota archaeon B23;1779367
Archaea;TACK;Bathyarchaeota;Bathyarchaeota;Bathyarchaeota;Bathyarchaeota;Bathyarchaeota;Bathyarchaeota;Candidatus Bathyarchaeota archaeon B24-2;2041147
Archaea;TACK;Bathyarchaeota;Bathyarchaeota;Bathyarchaeota;Bathyarchaeota;Bathyarchaeota;Bathyarchaeota;Candidatus Bathyarchaeota archaeon B24;1779368
Archaea;TACK;Bathyarchaeota;Bathyarchaeota;Bathyarchaeota;Bathyarchaeota;Bathyarchaeota;Bathyarchaeota;Candidatus Bathyarchaeota archaeon B25;1779369
Archaea;TACK;Crenarchaeota;Crenarchaeota;Crenarchaeota;Crenarchaeota;Crenarchaeota;Crenarchaeota;Aeropyrum pernix K1;272557
Archaea;TACK;Crenarchaeota;Crenarchaeota;Crenarchaeota;Crenarchaeota;Crenarchaeota;Crenarchaeota;Saccharolobus solfataricus P2;273057
Archaea;TACK;Crenarchaeota;Crenarchaeota;Crenarchaeota;Crenarchaeota;Crenarchaeota;Crenarchaeota;Sulfolobus acidocaldarius DSM 639;330779
Archaea;TACK;Crenarchaeota;Crenarchaeota;Crenarchaeota;Crenarchaeota;Crenarchaeota;Crenarchaeota;Sulfurisphaera tokodaii str. 7;273063
Archaea;TACK;Geothermarchaeota;Geothermarchaeota;Geothermarchaeota;Geothermarchaeota;Geothermarchaeota;Geothermarchaeota;Candidatus Geothermarchaeota archaeon ex4572_27;2012530
Archaea;TACK;Geothermarchaeota;Geothermarchaeota;Geothermarchaeota;Geothermarchaeota;Geothermarchaeota;Geothermarchaeota;Candidatus Geothermarchaeota archaeon JdFR-13;1935120
Archaea;TACK;Geothermarchaeota;Geothermarchaeota;Geothermarchaeota;Geothermarchaeota;Geothermarchaeota;Geothermarchaeota;Candidatus Geothermarchaeota archaeon JdFR-14;1935121
Archaea;TACK;Geothermarchaeota;Geothermarchaeota;Geothermarchaeota;Geothermarchaeota;Geothermarchaeota;Geothermarchaeota;Candidatus Geothermarchaeota archaeon;2250273
Archaea;TACK;Korarchaeota;Korarchaeota;Korarchaeota;Korarchaeota;Korarchaeota;Korarchaeota;Candidatus Korarchaeota archaeon MDKW;2478471
Archaea;TACK;Korarchaeota;Korarchaeota;Korarchaeota;Korarchaeota;Korarchaeota;Korarchaeota;Candidatus Korarchaeota archaeon NZ13-K;1868214
Archaea;TACK;Korarchaeota;Korarchaeota;Korarchaeota;Korarchaeota;Korarchaeota;Korarchaeota;Candidatus Korarchaeum cryptofilum OPF8;374847
Archaea;TACK;Marsarchaeaota;Marsarchaeaota;Marsarchaeaota;Marsarchaeaota;Marsarchaeaota;Marsarchaeaota;Candidatus Korarchaeota archaeon;2056630
Archaea;TACK;Thaumarchaeota;Thaumarchaeota;Thaumarchaeota;Thaumarchaeota;Thaumarchaeota;Thaumarchaeota;Cenarchaeum symbiosum A;414004
Archaea;TACK;Thaumarchaeota;Thaumarchaeota;Thaumarchaeota;Thaumarchaeota;Thaumarchaeota;Thaumarchaeota;Nitrosopumilus maritimus SCM1;436308
Archaea;TACK;Thaumarchaeota;Thaumarchaeota;Thaumarchaeota;Thaumarchaeota;Thaumarchaeota;Thaumarchaeota;Nitrososphaera viennensis EN76;926571
Archaea;TACK;Verstraetearchaeota;Verstraetearchaeota;Verstraetearchaeota;Verstraetearchaeota;Verstraetearchaeota;Verstraetearchaeota;Candidatus Methanomethylicus mesodigestum;1867258
Archaea;TACK;Verstraetearchaeota;Verstraetearchaeota;Verstraetearchaeota;Verstraetearchaeota;Verstraetearchaeota;Verstraetearchaeota;Candidatus Methanomethylicus oleusabulum;1867260
Archaea;TACK;Verstraetearchaeota;Verstraetearchaeota;Verstraetearchaeota;Verstraetearchaeota;Verstraetearchaeota;Verstraetearchaeota;Candidatus Methanosuratus petracarbonis;1867261
Archaea;TACK;Verstraetearchaeota;Verstraetearchaeota;Verstraetearchaeota;Verstraetearchaeota;Verstraetearchaeota;Verstraetearchaeota;Candidatus Verstraetearchaeota archaeon;2250257
Bacteria;Terrabacteria;Aerophobetes;NA;NA;NA;Aerophobetes;Aerophobetes bacterium;Aerophobetes bacterium AeroCD12-1;1569277		JSVS01000299.1_4							IS2_1(JSVS01000299.1_4)
Bacteria;Terrabacteria;Aerophobetes;NA;NA;NA;Candidatus Aerophobus;Candidatus Aerophobus profundus;Candidatus Aerophobus profundus SCGC AAA252-L23;913320		AQRW01000074.1_4,AQRW01000162.1_14							IS2_1(AQRW01000074.1_4),MisS_1(AQRW01000074.1_6),MisU_1(AQRW01000074.1_5)//IS2_2(AQRW01000162.1_14)
Bacteria;Terrabacteria;Armatimonadetes;Chthonomonadetes;Chthonomonadales;Chthonomonadaceae;Chthonomonas;Chthonomonas calidirosea;Chthonomonas calidirosea T49;1303518		CCW34010.1				CCW34436.1	CCW33914.1		IS2_1(CCW34010.1)				ATC-II_1(CCW34429.1),IS6_1(CCW34436.1),SufB_1(CCW34435.1),SufC_1(CCW34434.1),SufD_1(CCW34433.1),SufS_1(CCW34432.1),SufT_1(CCW34430.1),SufU_1(CCW34431.1)	Rrf2-others_1(CCW33914.1)
Bacteria;Terrabacteria;Armatimonadetes;Chthonomonadetes;Chthonomonadales;Chthonomonadaceae;Chthonomonas;Chthonomonas sp.;Chthonomonas sp. UBA2424;1946338			DDRE01000030.1_14				DDRE01000088.1_11,DDRE01000011.1_17			ATC-II_1(DDRE01000030.1_13),IS3_1(DDRE01000030.1_14),SufC_1(DDRE01000030.1_20),SufD_1(DDRE01000030.1_19),SufS_1(DDRE01000030.1_17),SufT_1(DDRE01000030.1_15),SufU_1(DDRE01000030.1_16)				Mrp_1(DDRE01000011.1_16),Rrf2-others_1(DDRE01000011.1_17)//Rrf2-others_2(DDRE01000088.1_11)
Bacteria;Terrabacteria;Armatimonadetes;Fimbriimonadia;Fimbriimonadales;Fimbriimonadaceae;Fimbriimonas;Fimbriimonas ginsengisoli;Fimbriimonas ginsengisoli Gsoil 348;661478		AIE84340.1	AIE83922.1						IS2_1(AIE84340.1)	ATC-II_1(AIE83923.1),IS3_1(AIE83922.1),SufC_1(AIE83914.1),SufD_1(AIE83915.1),SufS_1(AIE83918.1),SufT_1(AIE83921.1),SufU_1(AIE83919.1)
Bacteria;Terrabacteria;Armatimonadetes;NA;NA;NA;Armatimonadetes;Armatimonadetes bacterium;Armatimonadetes bacterium Uphvl-Ar1;2004467							ARU42522.1							Rrf2-others_1(ARU42522.1)
Bacteria;Terrabacteria;Armatimonadetes;NA;NA;NA;Armatimonadetes;Armatimonadetes bacterium;Armatimonadetes bacterium Uphvl-Ar2;2004468			ARU44401.1							ATC-II_1(ARU45131.1),IS3_1(ARU44401.1),SufC_1(ARU44398.1),SufD_1(ARU44399.1),SufT_1(ARU44400.1)
Bacteria;Terrabacteria;Atribacteria;NA;NA;NA;Atribacteria;Atribacteria bacterium;Atribacteria bacterium JGI OTU-1;1383026		AWNT01000042.1_3,AWNT01000005.1_10							IS2_2(AWNT01000042.1_3)//IS2_1(AWNT01000005.1_10)
Bacteria;Terrabacteria;Atribacteria;NA;NA;NA;Atribacteria;Candidatus Atribacteria bacterium;Candidatus Atribacteria bacterium CG17_big_fil_post_rev_8_21_14_2_50_34_11;1974490		PIW12638.1,PIW12584.1,PIW11858.1							IS2_2(PIW11858.1)//IS2_3(PIW12638.1)//IS2_1(PIW12584.1)
Bacteria;Terrabacteria;Atribacteria;NA;NA;NA;Atribacteria;Candidatus Atribacteria bacterium;Candidatus Atribacteria bacterium RBG_19FT_COMBO_35_14;1797291		OGD15552.1					OGD15967.1		IS2_1(OGD15552.1)					Rrf2-others_1(OGD15967.1)
Bacteria;Terrabacteria;Atribacteria;NA;NA;NA;Atribacteria;Candidatus Atribacteria bacterium;Candidatus Atribacteria bacterium;2053509		HAJ32935.1					HAJ32253.1		IS2_1(HAJ32935.1)					Rrf2-others_1(HAJ32253.1)
Bacteria;Terrabacteria;Atribacteria;NA;NA;NA;Candidatus Caldatribacteirum;Candidatus Caldatribacteirum californiense;Candidatus Caldatribacterium californiense OP9-cSCG;1262133		APKF01000038.1_6,APKF01000155.1_15					APKF01000083.1_2		IS2_1(APKF01000038.1_6),MisS_1(APKF01000038.1_4),MisU_1(APKF01000038.1_3)//IS2_2(APKF01000155.1_15)					Rrf2-others_1(APKF01000083.1_2)
Bacteria;Terrabacteria;Chloroflexi;Chloroflexia;Chloroflexales;Chloroflexaceae;Chloroflexus;Chloroflexus aurantiacus;Chloroflexus aurantiacus J-10-fl;324602		ABY36413.1							IS2_1(ABY36413.1)
Bacteria;Terrabacteria;Chloroflexi;Chloroflexia;Chloroflexales;Roseiflexaceae;Roseiflexus;Roseiflexus sp.;Roseiflexus sp. RS-1;357808		ABQ88727.1							IS2_1(ABQ88727.1)
Bacteria;Terrabacteria;Chloroflexi;Dehalococcoidia;Dehalococcoidales;Dehalococcoidaceae;Dehalococcoides;Dehalococcoides mccartyi;Dehalococcoides mccartyi 195;243164
Bacteria;Terrabacteria;Chloroflexi;Dehalococcoidia;NA;NA;Dehalogenimonas;Dehalogenimonas lykanthroporepellens;Dehalogenimonas lykanthroporepellens BL-DC-9;552811		ADJ25705.1							IS2_1(ADJ25705.1)
Bacteria;Terrabacteria;Chloroflexi;Thermomicrobia;Sphaerobacterales;Sphaerobacteraceae;Sphaerobacter;Sphaerobacter thermophilus;Sphaerobacter thermophilus DSM 20745;479434		ACZ37836.1							IS2_1(ACZ37836.1),MisS_1(ACZ37835.1)
Bacteria;Terrabacteria;Chloroflexi;Thermomicrobia;Thermomicrobiales;Thermomicrobiaceae;Thermomicrobium;Thermomicrobium roseum;Thermomicrobium roseum DSM 5159;309801		ACM05894.1							IS2_1(ACM05894.1),MisS_1(ACM04707.1)
Bacteria;Terrabacteria;Coprothermobacterota;Coprothermobacteria;Coprothermobacterales;Coprothermobacteraceae;Coprothermobacter;Coprothermobacter platensis;Coprothermobacter platensis DSM 11748;1259795
Bacteria;Terrabacteria;Coprothermobacterota;Coprothermobacteria;Coprothermobacterales;Coprothermobacteraceae;Coprothermobacter;Coprothermobacter proteolyticus;Coprothermobacter proteolyticus DSM 5265;309798
Bacteria;Terrabacteria;Cryosericota/Caldiserica;Caldisericia;Caldisericales;Caldisericaceae;Caldisericum;Caldisericum exile;Caldisericum exile AZM16c01;511051		BAL80952.1							IS2_1(BAL80952.1),Mrp_1(BAL80951.1)
Bacteria;Terrabacteria;Cryosericota/Caldiserica;Candidatus Cryosericia;Candidatus Cryosericales;Candidatus Cryosericaceae;Candidatus Cryosericum;Candidatus Cryosericum hinesii;Candidatus Cryosericum hinesii;2290915
Bacteria;Terrabacteria;Cryosericota/Caldiserica;NA;NA;NA;Caldiserica;Caldiserica bacterium;Caldiserica bacterium CG17_big_fil_post_rev_8_21_14_2_50_35_7;1973933		PIW10562.1							IS2_1(PIW10562.1),Mrp_1(PIW10563.1)
Bacteria;Terrabacteria;Cryosericota/Caldiserica;NA;NA;NA;Caldiserica;Caldiserica bacterium;Caldiserica bacterium UBA4770;1953180		DHHO01000006.1_47							IS2_1(DHHO01000006.1_47),Mrp_2(DHHO01000006.1_46)
Bacteria;Terrabacteria;Cryosericota/Caldiserica;NA;NA;NA;Caldiserica;Caldiserica bacterium;Caldiserica bacterium UBA646;1953183		DBOM01000014.1_12							IS2_1(DBOM01000014.1_12),Mrp_1(DBOM01000014.1_13)
Bacteria;Terrabacteria;Cyanobacteria;Gloeobacteria;Gloeobacterales;Gloeobacteraceae;Gloeobacter;Gloeobacter violaceus;Gloeobacter violaceus PCC 7421;251221		BAC88738.1,BAC89861.1				BAC89310.1			IS2_2(BAC89861.1)//IS2_1(BAC88738.1)				IS6_1(BAC89310.1),SufB_1(BAC89311.1),SufC_1(BAC89312.1),SufD_1(BAC89313.1),SufS_1(BAC89314.1),SufT_1(BAC89316.1),SufU_1(BAC89315.1)
Bacteria;Terrabacteria;Cyanobacteria;NA;Chroococcales;Aphanothecaceae;Halothece;Halothece sp.;Halothece sp. PCC 7418;65093		AFZ44209.1,AFZ42447.1							IS2_1(AFZ42447.1)//IS2_2(AFZ44209.1)
Bacteria;Terrabacteria;Cyanobacteria;NA;Oscillatoriales;Cyanothecaceae;Cyanothece;Cyanothece sp.;Cyanothece sp. PCC 8801;41431		ACK67753.1							IS2_1(ACK67753.1)
Bacteria;Terrabacteria;Cyanobacteria;NA;Oscillatoriales;Microcoleaceae;Trichodesmium;Trichodesmium erythraeum;Trichodesmium erythraeum IMS101;203124		ABG51116.1							IS2_1(ABG51116.1)
Bacteria;Terrabacteria;Cyanobacteria;NA;Synechococcales;Prochloraceae;Prochlorococcus;Prochlorococcus marinus;Prochlorococcus marinus str. MIT 9313;74547
Bacteria;Terrabacteria;Cyanobacteria;NA;Synechococcales;Synechococcaceae;Synechococcus;Synechococcus elongatus;Synechococcus elongatus PCC 7942;1140		ABB58647.1,ABB57495.1,ABB58615.1							IS2_1(ABB57495.1)//IS2_3(ABB58647.1)//IS2_2(ABB58615.1)
Bacteria;Terrabacteria;Cyanobacteria;NA;Synechococcales;Synechococcaceae;Thermosynechococcus;Thermosynechococcus elongatus;Thermosynechococcus elongatus BP-1;197221		BAC08055.1,BAC07722.1							IS2_1(BAC07722.1)//IS2_2(BAC08055.1)
Bacteria;Terrabacteria;Deinococcus-Thermus;Deinococci;Deinococcales;Deinococcaceae;Deinococcus;Deinococcus radiodurans;Deinococcus radiodurans R1;243230		AAF11750.1,AAF11645.1					AAF12395.1		IS2_2(AAF11750.1)//IS2_1(AAF11645.1)					Rrf2-others_1(AAF12395.1)
Bacteria;Terrabacteria;Deinococcus-Thermus;Deinococci;Deinococcales;Trueperaceae;Truepera;Truepera radiovictrix;Truepera radiovictrix DSM 17093;649638		ADI15864.1,ADI14219.1,ADI14921.1							IS2_2(ADI14921.1)//IS2_3(ADI15864.1)//IS2_1(ADI14219.1)
Bacteria;Terrabacteria;Deinococcus-Thermus;Deinococci;Thermales;Thermaceae;Meiothermus;Meiothermus ruber;Meiothermus ruber DSM 1279;504728		ADD27686.1,ADD28356.1							IS2_1(ADD27686.1)//IS2_2(ADD28356.1)
Bacteria;Terrabacteria;Deinococcus-Thermus;Deinococci;Thermales;Thermaceae;Oceanithermus;Oceanithermus profundus;Oceanithermus profundus DSM 14977;670487		ADR36384.1							IS2_1(ADR36384.1)
Bacteria;Terrabacteria;Deinococcus-Thermus;Deinococci;Thermales;Thermaceae;Thermus;Thermus thermophilus;Thermus thermophilus HB8;300852		BAD70278.1							IS2_1(BAD70278.1)
Bacteria;Terrabacteria;Dictyoglomi;Dictyoglomia;Dictyoglomales;Dictyoglomaceae;Dictyoglomus;Dictyoglomus sp.;Dictyoglomus sp. NZ13-RE01;2010949		PMQ02170.1			PMQ02131.1				IS2_1(PMQ02170.1),MisU_1(PMQ02171.1)			IS5_1(PMQ02131.1),SmsB_1(PMQ02129.1),SmsC_1(PMQ02130.1)
Bacteria;Terrabacteria;Dictyoglomi;Dictyoglomia;Dictyoglomales;Dictyoglomaceae;Dictyoglomus;Dictyoglomus thermophilum;Dictyoglomus thermophilum H-6-12;309799		ACI18761.1			ACI19385.1				IS2_1(ACI18761.1)			IS5_1(ACI19385.1),SmsB_1(ACI19545.1),SmsC_1(ACI18685.1)
Bacteria;Terrabacteria;Dormibacteraeota;NA;NA;NA;candidate division;AD3;candidate division AD3 bacterium;2052315		PKVS01000349.1_3							IS2_1(PKVS01000349.1_3),SufB_1(PKVS01000349.1_1),SufC_1(PKVS01000349.1_2)
Bacteria;Terrabacteria;Eremiobacteraeota/Actinobacteria;Actinobacteria;Bifidobacteriales;Bifidobacteriaceae;Bifidobacterium;Bifidobacterium longum;Bifidobacterium longum NCC2705;206672							AAN23946.1,AAN25415.1							Rrf2-others_1(AAN23946.1)//Rrf2-others_2(AAN25415.1)
Bacteria;Terrabacteria;Eremiobacteraeota/Actinobacteria;Actinobacteria;Corynebacteriales;Corynebacteriaceae;Corynebacterium;Corynebacterium glutamicum;Corynebacterium glutamicum ATCC 13032;196627
Bacteria;Terrabacteria;Eremiobacteraeota/Actinobacteria;Actinobacteria;Corynebacteriales;Mycobacteriaceae;Mycobacterium;Mycobacterium tuberculosis;Mycobacterium tuberculosis H37Rv;83332		CCP44043.1							IS2_1(CCP44043.1)
Bacteria;Terrabacteria;Eremiobacteraeota/Actinobacteria;Actinobacteria;Propionibacteriales;Propionibacteriaceae;Cutibacterium;Cutibacterium acnes;Cutibacterium acnes KPA171202;267747
Bacteria;Terrabacteria;Eremiobacteraeota/Actinobacteria;Actinobacteria;Streptosporangiales;Nocardiopsaceae;Thermobifida;Thermobifida fusca;Thermobifida fusca YX;269800		AAZ54838.1							IS2_1(AAZ54838.1)
Bacteria;Terrabacteria;Eremiobacteraeota/Actinobacteria;NA;NA;NA;candidate division;WPS-2;candidate division WPS-2 bacterium;2052317
Bacteria;Terrabacteria;Fervidibacteria/Abditibacteriota;Abditibacteria;Abditibacteriales;Abitibacteriaceae;Abditibacterium;Abditibacterium utsteinense;Abditibacterium utsteinense;1960156		PQV63412.1,PQV64634.1					PQV65301.1		IS2_1(PQV63412.1)//IS2_2(PQV64634.1)					Rrf2-others_1(PQV65301.1)
Bacteria;Terrabacteria;Fervidibacteria/Abditibacteriota;NA;NA;NA;Fervidibacteria;Fervidibacteria bacterium;Fervidibacteria bacterium JGI 0000001-G10;1052813
Bacteria;Terrabacteria;Firmicutes;Bacilli;Bacillales;Bacillaceae;Bacillus;Bacillus subtilis;Bacillus subtilis subsp. subtilis str. 168;224308		CAB14694.2					CAB12777.1,CAB15785.1,CAB15680.1		IS2_1(CAB14694.2),YrvO_1(CAB14693.2)					Rrf2-others_1(CAB12777.1)//Rrf2-others_2(CAB15680.1)//Rrf2-others_3(CAB15785.1)
Bacteria;Terrabacteria;Firmicutes;Bacilli;Bacillales;Bacillaceae;Oceanobacillus;Oceanobacillus iheyensis;Oceanobacillus iheyensis HTE831;221109		BAC13972.1					BAC12248.1,BAC12276.1		IS2_1(BAC13972.1),YrvO_1(BAC13971.1)					Rrf2-others_1(BAC12248.1)//Rrf2-others_2(BAC12276.1)
Bacteria;Terrabacteria;Firmicutes;Bacilli;Bacillales;Listeriaceae;Listeria;Listeria monocytogenes;Listeria monocytogenes EGD-e;169963		CAC99593.1					CAC98714.1,CAD00439.1,CAC98515.1		IS2_1(CAC99593.1),YrvO_1(CAC99591.1)					Rrf2-others_1(CAC98515.1)//Rrf2-others_2(CAC98714.1)//Rrf2-others_3(CAD00439.1)
Bacteria;Terrabacteria;Firmicutes;Bacilli;Bacillales;Staphylococcaceae;Staphylococcus;Staphylococcus aureus;Staphylococcus aureus subsp. aureus Mu50;158878		BAB57788.1					BAB56757.1		IS2_1(BAB57788.1)					Rrf2-others_1(BAB56757.1)
Bacteria;Terrabacteria;Firmicutes;Bacilli;Lactobacillales;Streptococcaceae;Lactococcus;Lactococcus lactis;Lactococcus lactis subsp. lactis Il1403;272623							AAK04656.1							Rrf2-others_1(AAK04656.1)
Bacteria;Terrabacteria;Firmicutes;Clostridia;Clostridiales;Clostridiaceae;Clostridium;Clostridium acetobutylicum;Clostridium acetobutylicum ATCC 824;272562		AAK79641.1,AAK80193.1					AAK78100.1,AAK81451.1		IS2_1(AAK79641.1)//IS2_2(AAK80193.1),MisS_1(AAK80191.1)					Rrf2-others_1(AAK78100.1)//Rrf2-others_2(AAK81451.1)
Bacteria;Terrabacteria;Firmicutes;Clostridia;Clostridiales;Symbiobacteriaceae;Symbiobacterium;Symbiobacterium thermophilum;Symbiobacterium thermophilum IAM 14863;292459		BAD41376.1							IS2_1(BAD41376.1),MisS_1(BAD41375.1)
Bacteria;Terrabacteria;Firmicutes;Clostridia;Halanaerobiales;Halanaerobiaceae;Halothermothrix;Halothermothrix orenii;Halothermothrix orenii H 168;373903		ACL69643.1							IS2_1(ACL69643.1),MisS_1(ACL69644.1),MisU_1(ACL69645.1)
Bacteria;Terrabacteria;Firmicutes;Clostridia;Natranaerobiales;Natranaerobiaceae;Natranaerobius;Natranaerobius thermophilus;Natranaerobius thermophilus JW/NM-WN-LF;457570		ACB84860.1,ACB83899.1							IS2_1(ACB83899.1),MisS_1(ACB83900.1),MisU_1(ACB83901.1)//IS2_2(ACB84860.1)
Bacteria;Terrabacteria;Firmicutes;Clostridia;Thermoanaerobacterales;Thermoanaerobacteraceae;Caldanaerobacter;Caldanaerobacter subterraneus;Caldanaerobacter subterraneus subsp. tengcongensis MB4;273068		AAM24467.1							IS2_1(AAM24467.1)
Bacteria;Terrabacteria;Firmicutes;Clostridia;Thermoanaerobacterales;Thermoanaerobacteraceae;Carboxydothermus;Carboxydothermus hydrogenoformans;Carboxydothermus hydrogenoformans Z-2901;246194		ABB16045.1					ABB14874.1,ABB14320.1		IS2_1(ABB16045.1),MisS_1(ABB15341.1),MisU_1(ABB14434.1)					Rrf2-others_1(ABB14320.1)//Rrf2-others_2(ABB14874.1)
Bacteria;Terrabacteria;Firmicutes;Clostridia;Thermoanaerobacterales;Thermoanaerobacteraceae;Moorella;Moorella thermoacetica;Moorella thermoacetica ATCC 39073;264732		ABC19955.1					ABC20386.1		IS2_1(ABC19955.1),MisS_1(ABC19954.1),MisU_2(ABC19953.1),Mrp_1(ABC19956.1)					Rrf2-others_1(ABC20386.1)
Bacteria;Terrabacteria;Firmicutes;Erysipelotrichia/Tenericutes;Erysipelotrichales;Erysipelotrichaceae;Catenibacterium;Catenibacterium mitsuokai;Catenibacterium mitsuokai DSM 15897;451640		EEF92466.1					EEF94389.1		IS2_1(EEF92466.1)					Rrf2-others_1(EEF94389.1)
Bacteria;Terrabacteria;Firmicutes;Erysipelotrichia/Tenericutes;Erysipelotrichales;Erysipelotrichaceae;Erysipelatoclostridium;[Clostridium] innocuum;[Clostridium] innocuum;1522		KGJ52398.1,KGJ52397.1					KGJ54681.1,KGJ54239.1		IS2_1(KGJ52397.1),IS2_2(KGJ52398.1)					Rrf2-others_1(KGJ54681.1)//Rrf2-others_2(KGJ54239.1)
Bacteria;Terrabacteria;Firmicutes;Erysipelotrichia/Tenericutes;Erysipelotrichales;Erysipelotrichaceae;Erysipelothrix;Erysipelothrix rhusiopathiae;Erysipelothrix rhusiopathiae;1648		AMS11524.1							IS2_1(AMS11524.1)
Bacteria;Terrabacteria;Firmicutes;Erysipelotrichia/Tenericutes;Erysipelotrichales;Erysipelotrichaceae;Faecalibaculum;Faecalibaculum rodentium;Faecalibaculum rodentium;1702221		AMK53722.1					AMK54967.1		IS2_1(AMK53722.1)					Rrf2-others_1(AMK54967.1)
Bacteria;Terrabacteria;Firmicutes;Erysipelotrichia/Tenericutes;Erysipelotrichales;Erysipelotrichaceae;Turicibacter;Turicibacter sp.;Turicibacter sp. H121;1712675							AMC08176.1							Rrf2-others_1(AMC08176.1)
Bacteria;Terrabacteria;Firmicutes;Limnochordia;Limnochordales;Limnochordaceae;Limnochorda;Limnochorda pilosa;Limnochorda pilosa;1555112		BAS28453.1					BAS28582.1,BAS28792.1		IS2_1(BAS28453.1)					Rrf2-others_1(BAS28582.1)//Rrf2-others_2(BAS28792.1)
Bacteria;Terrabacteria;Firmicutes;Mollicutes;Acholeplasmatales;Acholeplasmataceae;Acholeplasma;Acholeplasma laidlawii;Acholeplasma laidlawii PG-8A;441768
Bacteria;Terrabacteria;Firmicutes;Mollicutes;Acholeplasmatales;Acholeplasmataceae;Candidatus Phytoplasma;Onion yellows phytoplasma;Onion yellows phytoplasma OY-M;262768
Bacteria;Terrabacteria;Firmicutes;Mollicutes;Entomoplasmatales;Spiroplasmataceae;Spiroplasma;Spiroplasma citri;Spiroplasma citri;2133
Bacteria;Terrabacteria;Firmicutes;Mollicutes;Mycoplasmatales;Mycoplasmataceae;Mycoplasma;Candidatus Mycoplasma haemolamae;Candidatus Mycoplasma haemolamae str. Purdue;1212765
Bacteria;Terrabacteria;Firmicutes;Mollicutes;Mycoplasmatales;Mycoplasmataceae;Mycoplasma;Mycoplasma pulmonis;Mycoplasma pulmonis UAB CTIP;272635
Bacteria;Terrabacteria;Firmicutes;Negativicutes;Acidaminococcales;Acidaminococcaceae;Acidaminococcus;Acidaminococcus fermentans;Acidaminococcus fermentans DSM 20731;591001		ADB48305.1					ADB47079.1,ADB47847.1		IS2_1(ADB48305.1)					Rrf2-others_1(ADB47079.1)//Rrf2-others_2(ADB47847.1)
Bacteria;Terrabacteria;Firmicutes;Negativicutes;Selenomonadales;Sporomusaceae;Methylomusa;Methylomusa anaerophila;Methylomusa anaerophila;1930071		BBB92884.1					BBB90173.1		IS2_1(BBB92884.1),MisS_2(BBB92885.1),MisU_1(BBB92886.1)					Rrf2-others_1(BBB90173.1)
Bacteria;Terrabacteria;Firmicutes;Negativicutes;Selenomonadales;Sporomusaceae;Pelosinus;Pelosinus fermentans;Pelosinus fermentans JBW45;1192197		AJQ27814.1					AJQ25782.1		IS2_1(AJQ27814.1),MisS_1(AJQ27813.1),MisU_1(AJQ27812.1)					Rrf2-others_1(AJQ25782.1)
Bacteria;Terrabacteria;Firmicutes;Negativicutes;Veillonellales;Veillonellaceae;Megasphaera;Megasphaera elsdenii;Megasphaera elsdenii;907							KGI89692.1,KGI89095.1,KGI88437.1							Rrf2-others_3(KGI88437.1)//Rrf2-others_1(KGI89692.1)//Rrf2-others_2(KGI89095.1)
Bacteria;Terrabacteria;Firmicutes;Negativicutes;Veillonellales;Veillonellaceae;Veillonella;Veillonella parvula;Veillonella parvula DSM 2008;479436		ACZ25296.1,ACZ25257.1					ACZ24160.1		IS2_1(ACZ25257.1)//IS2_2(ACZ25296.1)					Rrf2-others_1(ACZ24160.1)
Bacteria;Terrabacteria;Firmicutes;Tissierellia;Tissierellales;Gottschalkiaceae;Gottschalkia;Gottschalkia acidurici;Gottschalkia acidurici 9a;1128398		AFS78340.1,AFS79649.1							IS2_1(AFS78340.1),MisS_1(AFS78341.1),MisU_1(AFS78342.1)//IS2_2(AFS79649.1)
Bacteria;Terrabacteria;Firmicutes;Tissierellia;Tissierellales;Peptoniphilaceae;Anaerococcus;Anaerococcus prevotii;Anaerococcus prevotii DSM 20548;525919		ACV28963.1							IS2_1(ACV28963.1)
Bacteria;Terrabacteria;Firmicutes;Tissierellia;Tissierellales;Peptoniphilaceae;Finegoldia;Finegoldia magna;Finegoldia magna ATCC 29328;334413		BAG08042.1							IS2_1(BAG08042.1)
Bacteria;Terrabacteria;Firmicutes;Tissierellia;Tissierellales;Peptoniphilaceae;Parvimonas;Parvimonas micra;Parvimonas micra;33033
Bacteria;Terrabacteria;Firmicutes;Tissierellia;Tissierellales;Peptoniphilaceae;Peptoniphilus;Peptoniphilus sp.;Peptoniphilus sp. ING2-D1G;1912856		CDZ74919.1					CDZ74495.1		IS2_1(CDZ74919.1),MisS_1(CDZ74920.1),SufB_1(CDZ74915.1),SufC_1(CDZ74914.1),SufD_1(CDZ74916.1),SufS_1(CDZ74917.1),SufU_1(CDZ74918.1)					Rrf2-others_1(CDZ74495.1)
Bacteria;Terrabacteria;Fraserbacteria/Bipolaricaulota;NA;NA;NA;Acetothermia;Acetothermia bacterium;Acetothermia bacterium UBA3571;1953097		DFNI01000016.1_13					DFNI01000025.1_1		IS2_1(DFNI01000016.1_13)					Rrf2-others_1(DFNI01000025.1_1)
Bacteria;Terrabacteria;Fraserbacteria/Bipolaricaulota;NA;NA;NA;Acetothermia;Acetothermia bacterium;Acetothermia bacterium UBA4801;1953100							DHGJ01000100.1_4,DHGJ01000058.1_8							Rrf2-others_2(DHGJ01000058.1_8),SufT_1(DHGJ01000058.1_9)//Rrf2-others_1(DHGJ01000100.1_4)
Bacteria;Terrabacteria;Fraserbacteria/Bipolaricaulota;NA;NA;NA;Bipolaricaulota;Candidatus Bipolaricaulota bacterium;Candidatus Bipolaricaulota bacterium;2306012
Bacteria;Terrabacteria;Fraserbacteria/Bipolaricaulota;NA;NA;NA;Candidatus Acetothermia;Candidatus Acetothermia bacterium;Candidatus Acetothermia bacterium;2053493							HAF71229.1,HAF70702.1							Rrf2-others_1(HAF70702.1),SufT_1(HAF70701.1)//Rrf2-others_2(HAF71229.1)
Bacteria;Terrabacteria;Fraserbacteria/Bipolaricaulota;NA;NA;NA;Candidatus Bipolaricaulis;Candidatus Bipolaricaulis anaerobius;Candidatus Bipolaricaulis anaerobius;2026885							SQD92831.1,SQD92493.1,SQD92807.1							Mrp_1(SQD92826.1),Rrf2-others_3(SQD92831.1)//Rrf2-others_2(SQD92807.1),SufT_1(SQD92808.1)//Rrf2-others_1(SQD92493.1)
Bacteria;Terrabacteria;Fraserbacteria/Bipolaricaulota;NA;NA;NA;Fraserbacteria;Candidatus Fraserbacteria bacterium;Candidatus Fraserbacteria bacterium RBG_16_55_9;1817864							OGF55472.1,OGF56343.1							Mrp_2(OGF55473.1),Rrf2-others_2(OGF55472.1),SufT_1(OGF55474.1)//Mrp_1(OGF56342.1),Rrf2-others_1(OGF56343.1)
Bacteria;Terrabacteria;KD3-62;NA;NA;NA;candidate division;KD3-62;candidate division KD3-62 bacterium DG_56;1704032							KPJ64009.1							Rrf2-others_1(KPJ64009.1)
Bacteria;Terrabacteria;Melainabacteria;NA;Candidatus Caenarcaniphilales;NA;Candidatus Caenarcanum;Candidatus Caenarcanum bioreactoricola;Candidatus Caenarcanum bioreactoricola;1906166							MOYB01000004.1_83							Rrf2-others_1(MOYB01000004.1_83)
Bacteria;Terrabacteria;Melainabacteria;NA;Candidatus Gastranaerophilales;NA;Candidatus Gastranaerophilales;Candidatus Gastranaerophilales bacterium;Candidatus Gastranaerophilales bacterium HUM_7;1916228
Bacteria;Terrabacteria;Melainabacteria;NA;NA;NA;Melainabacteria;Candidatus Melainabacteria bacterium;Candidatus Melainabacteria bacterium MEL.A1;1899017
Bacteria;Terrabacteria;Melainabacteria;NA;NA;NA;Melainabacteria;Candidatus Melainabacteria bacterium;Candidatus Melainabacteria bacterium RIFCSPHIGHO2_02_FULL_34_12;1801607		OGI19801.1	OGI20929.1						IS2_1(OGI19801.1)	ATC-II_1(OGI20930.1),IS3_1(OGI20929.1),SufB_1(OGI20927.1),SufC_1(OGI20928.1),SufD_1(OGI20926.1),SufS_1(OGI20939.1),SufT_1(OGI20924.1),SufU_1(OGI20938.1)
Bacteria;Terrabacteria;Melainabacteria;NA;Vampirovibrionales;NA;Vampirovibrio;Vampirovibrio chlorellavorus;Vampirovibrio chlorellavorus;758823
Bacteria;Terrabacteria;Saganbacteria/Margulisbacteria;Candidatus Marinamargulisbacteria;NA;NA;Candidatus Marinamargulisbacteria;Candidatus Marinamargulisbacteria bacterium;Candidatus Marinamargulisbacteria bacterium SCGC AG-414-C22;2184344		RAP30333.1							IS2_1(RAP30333.1)
Bacteria;Terrabacteria;Saganbacteria/Margulisbacteria;Candidatus Riflemargulisbacteria;NA;NA;Margulisbacteria;Candidatus Margulisbacteria bacterium;Candidatus Margulisbacteria bacterium GWF2_35_9;1817873		OGI11194.1							IS2_1(OGI11194.1)
Bacteria;Terrabacteria;Saganbacteria/Margulisbacteria;Candidatus Termititenacia;Candidatus Termititenacales;Candidatus Termititenacaceae;Candidatus Termititenax;Candidatus Margulisbacteria bacterium;Candidatus Margulisbacteria bacterium NkOx7-01;2218524		GBR72752.1							IS2_1(GBR72752.1)
Bacteria;Terrabacteria;Saganbacteria/Margulisbacteria;Candidatus Termititenacia;Candidatus Termititenacales;Candidatus Termititenacaceae;Candidatus Termititenax;Candidatus Margulisbacteria bacterium;Candidatus Margulisbacteria bacterium NkOx7-02;2218525		GBR76455.1							IS2_1(GBR76455.1)
Bacteria;Terrabacteria;Saganbacteria/Margulisbacteria;NA;NA;NA;Margulisbacteria;Candidatus Margulisbacteria bacterium;Candidatus Margulisbacteria bacterium GWF2_38_17;1821775		OGI00880.1							IS2_1(OGI00880.1)
Bacteria;Terrabacteria;Saganbacteria/Margulisbacteria;NA;NA;NA;NA;NA;Candidatus Saganbacteria bacterium CG08_land_8_20_14_0_20_45_16;2014293		PIS28453.1,PIS30627.1					PIS31304.1		IS2_2(PIS30627.1),MisS_1(PIS30626.1),MisU_1(PIS30625.1)//IS2_1(PIS28453.1)					Rrf2-others_1(PIS31304.1)
Bacteria;Terrabacteria;Synergistetes;Synergistia;Synergistales;Synergistaceae;Acetomicrobium;Acetomicrobium mobile;Acetomicrobium mobile DSM 13181;891968							AFM22351.1							Rrf2-others_1(AFM22351.1)
Bacteria;Terrabacteria;Synergistetes;Synergistia;Synergistales;Synergistaceae;Aminobacterium;Aminobacterium colombiense;Aminobacterium colombiense DSM 12261;572547		ADE56309.1					ADE58019.1		IS2_1(ADE56309.1),MisS_1(ADE56310.1),MisU_1(ADE56311.1)					Rrf2-others_1(ADE58019.1)
Bacteria;Terrabacteria;Synergistetes;Synergistia;Synergistales;Synergistaceae;Cloacibacillus;Cloacibacillus porcorum;Cloacibacillus porcorum;1197717		ANZ44416.1					ANZ45629.1,ANZ44731.1,ANZ45916.1		IS2_1(ANZ44416.1),MisS_1(ANZ44415.1),MisU_1(ANZ44414.1)					Rrf2-others_1(ANZ44731.1)//Rrf2-others_2(ANZ45629.1)//Rrf2-others_3(ANZ45916.1)
Bacteria;Terrabacteria;Synergistetes;Synergistia;Synergistales;Synergistaceae;Thermanaerovibrio;Thermanaerovibrio acidaminovorans;Thermanaerovibrio acidaminovorans DSM 6589;525903		ACZ18447.1					ACZ19962.1		IS2_1(ACZ18447.1),MisS_1(ACZ18446.1),MisU_1(ACZ18445.1)					Rrf2-others_1(ACZ19962.1)
Bacteria;Terrabacteria;Synergistetes;Synergistia;Synergistales;Synergistaceae;Thermovirga;Thermovirga lienii;Thermovirga lienii DSM 17291;580340							AER67357.1							Rrf2-others_1(AER67357.1)
Bacteria;Terrabacteria;Thermodesulfobium;Thermodesulfobium;Thermoanaerobacterales;Thermodesulfobiaceae;Thermodesulfobium;NA;Thermodesulfobium acidiphilum;1794699		AWB09589.1							IS2_1(AWB09589.1),MisS_1(AWB09588.1)
Bacteria;Terrabacteria;Thermotogae;Thermotogae;Petrotogales;Petrotogaceae;Petrotoga;Petrotoga mobilis;Petrotoga mobilis SJ95;403833							ABX32410.1,ABX30791.1							Rrf2-others_1(ABX30791.1)//Rrf2-others_2(ABX32410.1)
Bacteria;Terrabacteria;Thermotogae;Thermotogae;Thermotogales;Fervidobacteriaceae;Fervidobacterium;Fervidobacterium nodosum;Fervidobacterium nodosum Rt17-B1;381764							ABS61604.1							Rrf2-others_1(ABS61604.1)
Bacteria;Terrabacteria;Thermotogae;Thermotogae;Thermotogales;Fervidobacteriaceae;Thermosipho;Thermosipho melanesiensis;Thermosipho melanesiensis BI429;391009							ABR31403.1							Rrf2-others_1(ABR31403.1)
Bacteria;Terrabacteria;Thermotogae;Thermotogae;Thermotogales;Thermotogaceae;Pseudothermotoga;Pseudothermotoga lettingae;Pseudothermotoga lettingae TMO;416591							ABV32715.1							Rrf2-others_1(ABV32715.1)
Bacteria;Terrabacteria;Thermotogae;Thermotogae;Thermotogales;Thermotogaceae;Thermotoga;Thermotoga maritima;Thermotoga maritima MSB8;243274		AAD36594.1					AAD35652.1		IS2_1(AAD36594.1)					Rrf2-others_1(AAD35652.1)
Bacteria;Terrabacteria;Wallbacteria/Riflebacteria;Candidatus Ozemobacteria;NA;Candidatus Ozemobacteraceae;Candidatus Ozemobacter;Candidatus Ozemobacter sibiricus;Candidatus Ozemobacter sibiricus;2268124							RCK79439.1							Rrf2-others_1(RCK79439.1)
Bacteria;Terrabacteria;Wallbacteria/Riflebacteria;NA;NA;NA;Riflebacteria;Candidatus Riflebacteria bacterium;Candidatus Riflebacteria bacterium HGW-Riflebacteria-2;2013830							PKL50149.1							Rrf2-others_1(PKL50149.1)
Bacteria;Terrabacteria;Wallbacteria/Riflebacteria;NA;NA;NA;Riflebacteria;Candidatus Riflebacteria bacterium;Candidatus Riflebacteria bacterium;2053586		HAE40917.1					HAE38380.1		IS2_1(HAE40917.1)					Rrf2-others_1(HAE38380.1)
Bacteria;Terrabacteria;Wallbacteria/Riflebacteria;NA;NA;NA;Wallbacteria;Candidatus Wallbacteria bacterium;Candidatus Wallbacteria bacterium GWC2_49_35;1817813
Bacteria;Terrabacteria;Wallbacteria/Riflebacteria;NA;NA;NA;Wallbacteria;Candidatus Wallbacteria bacterium;Candidatus Wallbacteria bacterium HGW-Wallbacteria-1;2013854							PKK90290.1							Rrf2-others_1(PKK90290.1)
